# Supplementary material for: Tertiary lymphoid structure drives allograft rejection via IFN-γ-JAK-STAT-dependent atypical memory B cell differentiation
Source: Front Immunol. 2025 Dec 11;16:1728290. doi: 10.3389/fimmu.2025.1728290 (PMC12738316; doi:10.3389/fimmu.2025.1728290)
Supplement: Supplementary file 2 [file Table2.xlsx]

## Sheet: Table S1
Table S1. Clinical information, and pathological outcomes from the first LB of pediatrics after LDLT.
Patient demographics	Discovery LDLT cohort for DLP model (n=847)	Internal validation LDLT cohort for TLS model (n=117)
Primary disease type
Biliary atresia	712 (84.07%)	101 (86.32%)
Metabolic diseases	60 (7.08%)	6 (5.14%)
Tumor	10 (1.18%)	1 (0.85%)
Others	65 (7.67%)	9 (7.69%)
Allograft status
Normal	659 (77.9%)	85 (72.65%)
Undefined	72 (8.5%)	0 (0%)
Rejection#	116 (13.7%)	32 (27.35%)
Mild TCMR/ACR	58 (6.85%)	26 (22.22%)
Moderate TCMR/ACR	33 (3.89%)	2 (1.71%)
Severe TCMR/ACR	8 (0.94%)	2 (1.71%)
CR	17 (2.01%)	2 (1.71%)
Laboratory tests (Mean±SD)
WBC	8.07±7.728	7.197±2.803
Neutrophils (%)	42.57±16.28	41.93±13.48
HB	115.2±20.84	115.7±19.57
PLT	230±95.23	217.9±91.98
TP	65.02±10.35	65.32±8.505
ALB	42.41±33.83	39.43±4.744
ALT	155.8±215.1	221.4±290.3
AST	129.0±185.1	174.9±220.1
ALP	339.3±221.7	453.3±349.8
γ-GT	117.5±238.9	211.0+300.2
DB	11.98±32.35	14.87±36.12
TB	19.11±40.75	18.71±46.66
BA	35.43±81.19	36.26±76.32
Cr	30.77±14.62	30.24±14.33
Blood glucose	5.578±17.58	4.33±1.049
IS dose (ng/ml) or IS dose (mg/d)	ng/ml	mg/d
Tacrolimus	12.25±30.10	1.139±0.954
Cyclosporine	491.2±306.5	85.53±51.85
Definitions and abbreviations: #Rejection status was defined based on rejection activity index (RAI); Acute cellular rejection: ACR; T cell mediate rejection: TCMR; RAI 1-2 points indicated Normal or no ACR; RAI 3 points indicated borderline/uncertain ACR; RAI 4-5 points indicated mild ACR; RAI 6-7 points indicated moderate ACR; RAI 8-9 points indicated severe ACR. Hemoglobin: HB; Platelets: PLT;…

## Sheet: Table S2
Table S2. Pathological features and outcomes from the first LB of pediatrics after LDLT for DLP model (Discovery LDLT cohort, n=847), for TLS model (Internal validation LDLT cohort, n=117), for bulk RNA-seq analysis (Bulk RNA-seq cohort, n=18), and for pediatric LDLT mIHC validation (mIHC validation cohort, n=15).
Discovery LDLT cohort (n=847)	ID	Age (Year/Month) at surgery	2022 update of the Banff criteria	G Grading	S Grading	RAI Score	EBV Infection	Lymphocyte infiltration in PV	Bile Stasis	Biliary Hyperplasia	Fibrosis	Hepatocyte Degeneration	Normal Prediction Scores	Undefined Prediction Scores	Rejection Prediction Scores	First LB	LB time after LDLT (Day)	Reason for LB	LB with TLS	TLS Status	TLS Pheotype			Internal validation LDLT cohort (n=117)	ID	Age (Year/Month) at surgery	2022 update of the Banff criteria	G Grading	S Grading	RAI Score	Lymphocyte infiltration in PV	Bile Stasis	Biliary Hyperplasia	Fibrosis	Hepatocyte Degeneration	First LB	LB time after LDLT (Month)	Reason for LB	LB with TLS	TLS Status	TLS Pheotype			Bulk RNA-seq cohort (n=18)	ID	Group	Primary disease type	IS mg/kg/d	IS type/Reason for stop medication
	1	6month	Normal	1	0	0	No	Mild	Mild	Negative	Negative	Intermediate	0.944882	0.023622	0.0314961	Yes	37	Routine biopsy	Absent	None	SFL				1	1Year	Normal	1	0	0	Negative	Negative	Negative	Negative	Mild	Yes	62	Abnormal liver function	Absent	None	None				1	High dose	Biliary atresia	0.07	Tacrolimus
	2	5month	Normal	0	0	0	No	Mild	Negative	Negative	Negative	Intermediate	0.707937	0.273016	0.0190476	Yes	1316	Abnormal liver function	Absent	None	SFL				2	1Year	Normal	0	0	0	Negative	Negative	Negative	Negative	Mild	Yes	57	Abnormal liver function	Absent	None	None				2	High dose	Biliary atresia	0.06	Tacrolimus
	3	6month	Undefined	3	0	3	No	Intermediate	Mild	Negative	Negative	Intermediate	0.982249	0	0.0177515	Yes	1295	Abnormal liver function	Absent	None	None				3	7Month	Normal	0	0	0	Negative	Negative	Negative	Negative	Negative	Yes	27	Routine biopsy	Absent	None	None				3	High dose	Biliary atresia	0.06	Tacrolimus
	4	1Year	Normal	1	0	0	No	Mild	Negative	Negative	Negative	Intermediate	0.90303	0.0757576	0.0212121	Yes	1198	Abnormal liver function	Absent	None	SFL				4	10Year2Month	Severe ACR	3	3	5	Severe	Negative	Mild	Mild	Severe	Yes	39	Abnormal liver function	Present	Mature	SFL				4	High dose	Biliary atresia	0.06	Tacrolimus
	5	15Year	Normal	0	0	0	No	Mild	Mild	Mild	Mild	Intermediate	0.774194	0.129032	0.0967742	Yes	2695	Abnormal liver function	Absent	None	PFL				5	1Year	Mild ACR	1	3	3	Negative	Negative	Negative	Severe	Mild	Yes	97	Abnormal liver function	Present	Immature	PFL				5	High dose	Biliary atresia	0.06	Tacrolimus
	6	1Year	Normal	0	0	0	No	Mild	Negative	Negative	Negative	Intermediate	0.700965	0.279743	0.0192926	Yes	1165	Abnormal liver function	Absent	None	None				6	1Year4Month	Normal	2	0	1	Negative	Negative	Negative	Negative	Negative	Yes	31	Abnormal liver function	Absent	None	None				6	High dose	Biliary atresia	0.06	Tacrolimus
	7	2Year	Normal	0	0	0	No	Mild	Negative	Negative	Negative	Intermediate	0.914894	0.0260047	0.0591017	Yes	3388	Abnormal liver function	Absent	None	None				7	6Year10Month	Normal	1	0	1	Negative	Negative	Negative	Negative	Mild	Yes	30	Routine biopsy	Absent	None	None				7	High dose	Biliary atresia	0.06	Tacrolimus
	8	2Year	Normal	0	0	0	No	Negative	Mild	Negative	Negative	Mild	0.935484	0.0376344	0.0268817	Yes	2266	Abnormal liver function	Absent	None	None				8	7Year9Month	Mild ACR	2	1	4	Severe	Negative	Negative	Negative	Intermediate	Yes	1	Routine biopsy	Present	Immature	PFL				1	Low dose	Biliary atresia	0.00609756	Tacrolimus
	9	14month	Normal	0	0	0	No	Mild	Negative	Negative	Negative	Intermediate	0.945017	0.0549828	0	Yes	2887	Abnormal liver function	Absent	None	None				9	1Year	Normal	0	0	0	Negative	Negative	Negative	Negative	Mild	Yes	49	Abnormal liver function	Absent	None	None				2	Low dose	Biliary atresia	0.0117647	Tacrolimus
	10	1Year1month	Mild TCMR/ACR	1	0	3	No	Intermediate	Negative	Negative	Negative	Intermediate	0.906566	0.0353535	0.0580808	Yes	165	Abnormal liver function	Present	Mature	PFL				10	6Month	Normal	1	0	0	Negative	Negative	Negative	Negative	Mild	Yes	70	Abnormal liver function	Absent	None	None				3	Low dose	Biliary atresia	0.0131579	Tacrolimus
	11	6month	Normal	0	0	0	No	Mild	Negative	Negative	Negative	Intermediate	0.879828	0.109442	0.0107296	Yes	926	Abnormal liver function	Absent	None	None				11	1Year	Normal	1	0	0	Negative	Negative	Negative	Negative	Mild	Yes	64	Abnormal liver function	Absent	None	None				4	Low dose	Biliary atresia	0.00416667	Tacrolimus
	12	10month	Normal	0	0	0	No	Mild	Negative	Negative	Negative	Mild	0.898833	0.0466926	0.0544747	Yes	374	Abnormal liver function	Absent	None	None				12	1Year	Normal	1	1	0	Severe	Negative	Negative	Mild	Negative	Yes	42	Routine biopsy	Present	Immature	Agg				5	Low dose	Biliary atresia	0.0238095	Tacrolimus
	13	6month	Normal	1	0	0	No	Mild	Negative	Negative	Negative	Intermediate	0.796578	0.169202	0.0342205	Yes	1809	Abnormal liver function	Absent	None	None				13	6Month	Normal	1	0	0	Mild	Mild	Negative	Negative	Intermediate	Yes	2	Routine biopsy	Absent	None	None				6	Low dose	Biliary atresia	0.044	Tacrolimus
	14	1Year	Undefined	3	0	3	No	Severe	Severe	Mild	Negative	Severe	0.725543	0.19837	0.076087	Yes	257	Routine biopsy	Absent	None	None				14	6Month	Normal	0	2	0	Negative	Negative	Negative	Negative	Mild	Yes	96	Abnormal liver function	Absent	None	None				7	Low dose	Biliary atresia	0.0384615	Tacrolimus
	15	1month	Normal	1	0	0	No	Mild	Mild	Negative	Negative	Intermediate	0.765385	0.0346154	0.2	Yes	25	Abnormal liver function	Absent	None	None				15	1Year	Normal	1	1	0	Negative	Negative	Negative	Mild	Mild	Yes	45	Abnormal liver function	Absent	None	None				1	Tolerance	Biliary atresia	0	Infection
	16	14Year	Mild TCMR/ACR	3	0	4	No	Intermediate	Mild	Negative	Negative	Intermediate	0.816071	0.0303571	0.153571	Yes	19	Abnormal liver function	Present	Mature	PFL				16	1Year	Normal	0	0	0	Negative	Negative	Negative	Negative	Negative	Yes	58	Routine biopsy	Absent	None	None				2	Tolerance	Biliary atresia	0	Infection
	17	1Year	Undefined	2	0	2	No	Mild	Negative	Mild	Negative	Severe	0.766316	0.191579	0.0421053	Yes	250	Routine biopsy	Absent	None	None				17	3Month	Normal	0	0	0	Negative	Negative	Negative	Negative	Mild	Yes	23	Abnormal liver function	Absent	None	None				3	Tolerance	Biliary atresia	0	Infection
	18	3Year3month	Normal	2	0	0	No	Intermediate	Negative	Negative	Negative	Intermediate	0.789133	0.072445	0.138422	Yes	1894	Abnormal liver function	Absent	None	None				18	5Month	Normal	0	0	0	Negative	Negative	Negative	Negative	Negative	Yes	15	Routine biopsy	Absent	None	None				4	Tolerance	Biliary atresia	0	Infection
	19	13Year	Normal	0	0	0	No	Mild	Negative	Mild	Mild	Intermediate	0.950855	0.00854701	0.0405983	Yes	714	Abnormal liver function	Absent	None	None				19	4Month	Normal	1	0	0	Mild	Negative	Negative	Negative	Mild	Yes	72	Abnormal liver function	Absent	None	None
	20	5month	Undefined	3	0	3	No	Intermediate	Negative	Mild	Negative	Mild	0.825137	0.0218579	0.153005	Yes	34	Routine biopsy	Present	Mature	PFL				20	6Month	Normal	0	0	0	Negative	Negative	Negative	Negative	Negative	Yes	93	Routine biopsy	Absent	None	None
	21	12Year	Normal	0	0	0	No	Mild	Negative	Negative	Negative	Intermediate	0.95122	0.00609756	0.0426829	Yes	2006	Abnormal liver function	Absent	None	None				21	1Year	Normal	1	1	0	Mild	Negative	Negative	Mild	Mild	Yes	78	Abnormal liver function	Absent	None	None
	22	1Year8month	Normal	0	0	0	No	Mild	Negative	Negative	Negative	Intermediate	0.985564	0.011705	0.00273117	Yes	2280	Abnormal liver function	Absent	None	None				22	1Year	Normal	0	0	0	Negative	Negative	Negative	Negative	Mild	Yes	47	Abnormal liver function	Absent	None	None
	23	12Year	Normal	1	1	0	No	Mild	Mild	Negative	Mild	Intermediate	0.803783	0.0472813	0.148936	Yes	6	Abnormal liver function	Absent	None	None				23	1Year	Normal	1	0	0	Negative	Negative	Negative	Negative	Mild	Yes	49	Abnormal liver function	Absent	None	None
	24	9Year7month	Normal	2	1	0	No	Intermediate	Negative	Negative	Negative	Intermediate	0.824427	0.137405	0.0381679	Yes	221	Routine biopsy	Present	Mature	PFL				24	5Month	Normal	1	0	0	Mild	Negative	Negative	Negative	Mild	Yes	7	Abnormal liver function	Present	Immature	Agg
	25	5Year11month	Normal	0	0	0	No	Negative	Negative	Negative	Negative	Intermediate	0.976271	0.00338983	0.020339	Yes	683	Abnormal liver function	Absent	None	None				25	8Month	Normal	1	0	0	Negative	Negative	Negative	Negative	Mild	Yes	41	Abnormal liver function	Present	Immature	Agg
	26	4Year	Normal	0	0	0	No	Mild	Negative	Negative	Negative	Intermediate	0.944444	0.0128205	0.042735	Yes	531	Abnormal liver function	Present	None	None				26	1Year5Month	Normal	0	0	0	Negative	Negative	Negative	Negative	Mild	Yes	4	Routine biopsy	Absent	None	None
	27	11Year	Normal	1	0	0	No	Mild	Severe	Negative	Negative	Intermediate	0.943574	0	0.0564263	Yes	1874	Abnormal liver function	Absent	None	None				27	6Month	Normal	1	0	0	Negative	Negative	Negative	Negative	Negative	Yes	94	Routine biopsy	Absent	None	None
	28	7Year	Normal	0	0	0	No	Mild	Negative	Negative	Negative	Intermediate	0.86121	0.0284698	0.11032	Yes	464	Abnormal liver function	Absent	None	None				28	6Month	Normal	1	0	0	Mild	Negative	Negative	Negative	Mild	Yes	70	Abnormal liver function	Absent	None	None
	29	7month	Mild TCMR/ACR	3	0	5	No	Intermediate	Negative	Mild	Negative	Intermediate	0.890667	0.00266667	0.106667	Yes	785	Abnormal liver function	Present	Immature	Agg				29	1Year	Normal	2	0	0	Severe	Negative	Severe	Negative	Intermediate	Yes	70	Routine biopsy	Present	Immature	Agg
	30	8month	Normal	0	0	0	No	Intermediate	Negative	Negative	Negative	Severe	0.882086	0.00680272	0.111111	Yes	2345	Abnormal liver function	Absent	None	None				30	4Month	Normal	0	0	0	Negative	Negative	Negative	Negative	Mild	Yes	56	Abnormal liver function	Absent	None	None
	31	3Year5month	Normal	1	0	0	Yes	Mild	Negative	Negative	Negative	Intermediate	0.989051	0.00364964	0.00729927	Yes	1417	Abnormal liver function	Present	Mature	SFL				31	6Month	Normal	1	0	0	Negative	Negative	Negative	Negative	Severe	Yes	67	Abnormal liver function	Present	Immature	Agg
	32	2Year8month	Normal	0	0	0	No	Mild	Negative	Negative	Negative	Intermediate	0.972892	0	0.0271084	Yes	1197	Abnormal liver function	Absent	None	None				32	1Year	Normal	1	0	0	Mild	Negative	Negative	Negative	Mild	Yes	64	Abnormal liver function	Absent	None	None
	33	6month	Normal	1	0	0	No	Mild	Negative	Negative	Negative	Intermediate	0.95	0	0.05	Yes	1416	Abnormal liver function	Absent	None	None				33	6Month	Normal	0	0	0	Negative	Negative	Negative	Negative	Intermediate	Yes	52	Routine biopsy	Absent	None	None
	34	7month	Mild TCMR/ACR	3	1	4	No	Intermediate	Negative	Negative	Mild	Intermediate	0.860773	0.00143164	0.137795	Yes	462	Abnormal liver function	Present	Immature	Agg				34	1Year	Normal	1	0	0	Negative	Negative	Negative	Negative	Mild	Yes	37	Abnormal liver function	Absent	None	None
	35	1Year	Undefined	2	0	2	No	Mild	Negative	Negative	Negative	Intermediate	0.94162	0	0.0583804	Yes	65	Routine biopsy	Absent	None	None				35	8Month	Normal	1	0	0	Negative	Mild	Negative	Negative	Intermediate	Yes	29	Routine biopsy	Absent	None	None
	36	1Year	Undefined	3	0	2	No	Intermediate	Negative	Severe	Negative	Intermediate	0.960106	0.0132979	0.0265957	Yes	1778	Abnormal liver function	Present	Mature	PFL				36	5Month	Normal	1	0	0	Negative	Negative	Negative	Negative	Mild	Yes	37	Abnormal liver function	Absent	None	None
	37	1Year	Normal	1	0	0	No	Mild	Severe	Negative	Negative	Mild	0.841463	0	0.158537	Yes	4337	Abnormal liver function	Absent	None	None				37	4Month	Normal	0	0	0	Negative	Negative	Negative	Negative	Negative	Yes	39	Routine biopsy	Absent	None	None
	38	1Year	Normal	1	0	0	No	Mild	Negative	Negative	Negative	Mild	0.901381	0.0276134	0.0710059	Yes	26	Abnormal liver function	Absent	None	None				38	10Month	Normal	0	0	0	Negative	Negative	Negative	Negative	Negative	Yes	35	Routine biopsy	Absent	None	None
	39	6month	Normal	0	0	0	No	Mild	Severe	Severe	Mild	Intermediate	0.962233	0.00492611	0.0328407		307	Routine biopsy	Absent	None	None				39	1Year2Month	Normal	1	0	0	Negative	Negative	Negative	Negative	Intermediate	Yes	12	Abnormal liver function	Absent	None	None
	40	9month	Undefined	3	0	3	Yes	Intermediate	Negative	Severe	Negative	Intermediate	0.81399	0.00476947	0.18124	Yes	70	Routine biopsy	Absent	None	None				40	1Year	Mild ACR	3	2	3	Severe	Severe	Mild	Negative	Intermediate	Yes	24	Abnormal liver function	Present	Immature	PFL
	41	5month	Undefined	2	0	2	No	Mild	Negative	Mild	Negative	Intermediate	0.949153	0	0.0508475	Yes	1111	Abnormal liver function	Present	None	None				41	6Year	Mild ACR	3	3	3	Intermediate	Negative	Negative	Negative	Mild	Yes	82	Abnormal liver function	Present	Immature	PFL
	42	1Year	Normal	0	1	0	No	Mild	Negative	Negative	Mild	Intermediate	0.918455	0.0128755	0.0686695	Yes	2063	Abnormal liver function	Absent	None	None				42	5Year	Mild ACR	2	2	3	Negative	Negative	Negative	Mild	Mild	Yes	106	Abnormal liver function	Present	Immature	PFL
	43	7Year10month	Moderate TCMR/ACR	3	0	6	No	Severe	Negative	Negative	Negative	Intermediate	0.990228	0	0.00977199	Yes	14	Abnormal liver function	Present	Immature	Agg				43	2Year	Mild ACR	2	2	3	Negative	Negative	Negative	Mild	Mild	Yes	94	Abnormal liver function	Present	Immature	PFL
	44	7Year1month	Normal	1	0	0	No	Mild	Negative	Negative	Negative	Intermediate	0.963415	0.00813008	0.0284553	Yes	46	Routine biopsy	Absent	None	None				44	1Year	Mild ACR	2	1	2	Mild	Negative	Negative	Mild	Mild	Yes	82	Abnormal liver function	Present	Immature	PFL
	45	1Year	Mild TCMR/ACR	3	0	4	No	Intermediate	Negative	Negative	Negative	Intermediate	0.944272	0	0.0557276	Yes	228	Abnormal liver function	Present	Immature	Agg				45	5Month	Mild ACR	2	0	3	Intermediate	Negative	Negative	Mild	Mild	Yes	82	Abnormal liver function	Present	Immature	PFL
	46	3month	Undefined	2	0	3	No	Mild	Mild	Negative	Negative	Severe	0.962567	0	0.0374332	Yes	91	Routine biopsy	Absent	None	None				46	6Month	Normal	1	0	1	Negative	Negative	Negative	Negative	Negative	Yes	73	Abnormal liver function	Absent	None	None
	47	15Year	Moderate TCMR/ACR	3	2	6	No	Intermediate	Negative	Severe	Severe	Intermediate	0.521569	0	0.478431	Yes	821	Abnormal liver function	Present	Immature	Agg				47	6Month	Mild ACR	2	1	2	Intermediate	Negative	Negative	Mild	Mild	Yes	83	Abnormal liver function	Present	Immature	PFL
	48	7Year	Moderate TCMR/ACR	3	0	6	No	Intermediate	Negative	Mild	Negative	Intermediate	0.924119	0.0108401	0.0650407	Yes	37	Abnormal liver function	Present	Immature	Agg				48	8Year	Mild ACR	2	1	3	Intermediate	Negative	Negative	Mild	Mild	Yes	72	Abnormal liver function	Present	Immature	PFL
	49	8month	Normal	1	1	0	No	Mild	Negative	Mild	Mild	Negative	0.964286	0	0.0357143	Yes	44	Routine biopsy	Absent	None	None				49	6Month	Normal	0	0	0	Negative	Negative	Negative	Negative	Mild	Yes	71	Abnormal liver function	Absent	None	None
	50	5month	Severe TCMR/ACR	4	0	8	No	Severe	Negative	Negative	Negative	Intermediate	0.922027	0.00584795	0.0721248	Yes	1381	Abnormal liver function	Present	Immature	Agg				50	8Month	Mild ACR	1	0	3	Negative	Negative	Negative	Negative	Mild	Yes	53	Routine biopsy	Absent	None	None
	51	6month	Normal	0	0	0	No	Mild	Mild	Negative	Negative	Intermediate	0.974922	0	0.0250784	Yes	987	Abnormal liver function	Absent	None	None				51	5Month	Mild ACR	1	0	1	Negative	Mild	Mild	Negative	Mild	Yes	6	Routine biopsy	Absent	None	None
	52	8month	Normal	0	0	0	Yes	Negative	Negative	Negative	Negative	Intermediate	0.896211	0	0.103789	Yes	27	Abnormal liver function	Absent	None	None				52	2Year	Mild ACR	2	1	2	Negative	Negative	Negative	Mild	Mild	Yes	61	Routine biopsy	Present	Immature	PFL
	53	5month	Normal	0	0	0	No	Mild	Mild	Negative	Negative	Intermediate	0.946494	0	0.0535055	Yes	2589	Abnormal liver function	Absent	None	None				53	1Year	Mild ACR	1	2	1	Negative	Negative	Negative	Mild	Intermediate	Yes	28	Routine biopsy	Absent	None	None
	54	2Year7month	Normal	0	0	0	No	Mild	Negative	Negative	Negative	Mild	0.981081	0.00810811	0.0108108	Yes	2088	Abnormal liver function	Absent	None	None				54	1Year4Month	Moderate ACR	2	1	4	Mild	Mild	Mild	Negative	Mild	Yes	18	Abnormal liver function	Present	Mature	SFL
	55	1Year	Undefined	3	0	3	No	Mild	Mild	Negative	Negative	Intermediate	0.872774	0.0407125	0.086514	Yes	1482	Abnormal liver function	Absent	None	None				55	3Month	Mild ACR	1	0	1	Negative	Negative	Negative	Negative	Mild	Yes	47	Abnormal liver function	Absent	None	None
	56	1Year	Moderate TCMR/ACR	3	0	6	No	Intermediate	Negative	Mild	Negative	Intermediate	0.841889	0.026694	0.131417	Yes	37	Abnormal liver function	Present	Mature	SFL				56	4Month	Mild ACR	3	3	3	Severe	Negative	Negative	Severe	Mild	Yes	36	Abnormal liver function	Present	Immature	PFL
	57	9month	Normal	0	0	0	No	Mild	Negative	Negative	Negative	Intermediate	0.930599	0	0.0694006	Yes	3197	Abnormal liver function	Absent	None	None				57	1Year8Month	Mild ACR	3	2	2	Severe	Negative	Negative	Negative	Intermediate	Yes	21	Abnormal liver function	Present	Immature	PFL
	58	6month	Normal	1	0	0	No	Mild	Negative	Negative	Negative	Intermediate	0.984127	0.0031746	0.0126984	Yes	1220	Abnormal liver function	Absent	None	None				58	7Year	Mild ACR	2	3	3	Severe	Negative	Negative	Severe	Mild	Yes	132	Routine biopsy	Present	Immature	PFL
	59	6month	Normal	1	0	0	No	Mild	Negative	Negative	Negative	Intermediate	0.90533	0	0.0946701	Yes	2101	Abnormal liver function	Absent	None	None				59	6Month	Severe ACR	2	1	5	Severe	Severe	Negative	Negative	Negative	Yes	118	Abnormal liver function	Present	Mature	SFL
	60	6month	Normal	0	0	0	Yes	Mild	Negative	Negative	Negative	Intermediate	0.916865	0.0023753	0.0807601	Yes	2265	Abnormal liver function	Absent	None	None				60	1Year	CR	2	1	6	Severe	Negative	Negative	Negative	Mild	Yes	33	Routine biopsy	Present	Mature	SFL
	61	9month	Normal	0	0	0	No	Negative	Negative	Negative	Negative	Intermediate	0.976228	0.0110935	0.0126783	Yes	4530	Abnormal liver function	Absent	None	None				61	6Month	Mild ACR	1	0	2	Mild	Negative	Negative	Negative	Mild	Yes	62	Abnormal liver function	Present	Immature	PFL
	62	1Year	Normal	0	0	0	No	Mild	Negative	Mild	Negative	Intermediate	0.941589	0.00233645	0.0560748	Yes	1034	Abnormal liver function	Present	Mature	PFL				62	7Year	CR	3	4	5	Severe	Negative	Severe	Severe	Severe	Yes	64	Abnormal liver function	Present	Mature	SFL
	63	1Year	Undefined	0	0	2	Yes	Mild	Negative	Negative	Negative	Intermediate	0.98472	0.00679117	0.00848896	Yes	1291	Abnormal liver function	Absent	None	None				63	1Year	Mild ACR	1	0	3	Negative	Negative	Negative	Negative	Mild	Yes	24	Abnormal liver function	Present	Immature	PFL
	64	6month	Undefined	3	0	2	No	Intermediate	Negative	Negative	Negative	Mild	0.917526	0.00257732	0.0798969	Yes	1532	Abnormal liver function	Present	Mature	SFL				64	5Month	Mild ACR	2	0	3	Severe	Negative	Negative	Negative	Mild	Yes	29	Abnormal liver function	Present	Immature	PFL
	65	5month	Moderate TCMR/ACR	3	0	5	No	Severe	Negative	Negative	Negative	Mild	0.987013	0	0.012987	Yes	39	Abnormal liver function	Present	Immature	Agg				65	4Month	Mild ACR	2	1	3	Severe	Mild	Negative	Mild	Severe	Yes	44	Abnormal liver function	Present	Immature	PFL
	66	1Year	Moderate TCMR/ACR	3	0	6	No	Intermediate	Negative	Mild	Negative	Mild	0.839009	0.00154799	0.159443	Yes	1972	Abnormal liver function	Present	Mature	SFL				66	7Month	Mild ACR	2	0	2	Mild	Negative	Negative	Negative	Mild	Yes	40	Abnormal liver function	Present	Immature	PFL
	67	4Year5month	Normal	1	0	0	No	Mild	Negative	Negative	Negative	Intermediate	0.940722	0	0.0592784	Yes	183	Routine biopsy	Absent	None	None				67	6Month	Moderate ACR	3	4	4	Negative	Negative	Negative	Severe	Severe	Yes	37	Abnormal liver function	Present	Mature	SFL
	68	5month	Undefined	2	0	2	No	Mild	Negative	Mild	Negative	Intermediate	0.935205	0.00431965	0.0604752	Yes	60	Routine biopsy	Absent	None	None				68	13Year7Month	Mild ACR	1	0	1	Negative	Negative	Negative	Negative	Mild	Yes	5	Routine biopsy	Absent	None	None
	69	5month	Normal	0	0	2	No	Mild	Negative	Negative	Negative	Intermediate	0.942974	0	0.0570265	Yes	2348	Abnormal liver function	Absent	None	None				69	6Month	Normal	0	0	0	Negative	Negative	Negative	Negative	Intermediate	Yes	37	Routine biopsy	Absent	None	None
	70	1Year	Mild TCMR/ACR	3	0	5	No	Intermediate	Negative	Mild	Negative	Intermediate	0.9642	0	0.0357995	Yes	709	Abnormal liver function	Present	Immature	Agg				70	1Year5Month	Normal	0	0	0	Negative	Negative	Negative	Negative	Negative	Yes	13	Routine biopsy	Absent	None	None
	71	1Year	Normal	0	0	0	No	Mild	Negative	Negative	Negative	Intermediate	0.952646	0.00649954	0.0408542	Yes	953	Abnormal liver function	Absent	None	None				71	1Year	Normal	0	0	0	Negative	Negative	Negative	Negative	Intermediate	Yes	44	Routine biopsy	Absent	None	None
	72	1Year	Normal	0	0	0	No	Mild	Negative	Negative	Negative	Intermediate	0.9	0.00188679	0.0981132	Yes	1711	Abnormal liver function	Absent	None	None				72	1Year	Normal	1	0	0	Negative	Mild	Negative	Negative	Mild	Yes	32	Abnormal liver function	Absent	None	None
	73	7month	Normal	1	0	0	No	Mild	Negative	Negative	Negative	Intermediate	0.956422	0	0.043578	Yes	1277	Abnormal liver function	Absent	None	None				73	1Year1Month	Normal	1	0	0	Negative	Negative	Negative	Negative	Mild	Yes	33	Abnormal liver function	Absent	None	None
	74	2Year	Normal	0	0	0	No	Negative	Negative	Negative	Negative	Intermediate	0.949601	0.00598802	0.0444112	Yes	1652	Abnormal liver function	Absent	None	None				74	5Month	Normal	0	0	0	Negative	Negative	Negative	Negative	Mild	Yes	24	Abnormal liver function	Absent	None	None
	75	6month	Normal	2	0	0	Yes	Severe	Mild	Negative	Negative	Intermediate	0.969704	0.00528973	0.025006	Yes	2166	Abnormal liver function	Absent	None	None				75	7Month	Normal	0	0	0	Negative	Negative	Negative	Negative	Mild	Yes	18	Abnormal liver function	Absent	None	None
	76	2Year	Normal	0	0	0	No	Mild	Negative	Negative	Negative	Intermediate	0.863341	0	0.136659	Yes	2180	Abnormal liver function	Absent	None	None				76	6Month	Normal	0	0	0	Negative	Negative	Negative	Negative	Negative	Yes	17	Routine biopsy	Absent	None	None
	77	1Year	CR	4	1	8	No	Severe	Negative	Mild	Mild	Severe	0.961938	0	0.0380623	Yes	2394	Abnormal liver function	Present	Mature	SFL				77	2Year	Normal	0	0	0	Negative	Negative	Negative	Negative	Intermediate	Yes	3	Routine biopsy	Absent	None	None
	78	2Year	Normal	0	0	0	No	Mild	Negative	Negative	Negative	Intermediate	0.966815	0.00740741	0.0257778	Yes	25	Abnormal liver function	Absent	None	None				78	3Year	Normal	1	0	0	Negative	Negative	Negative	Negative	Mild	Yes	17	Abnormal liver function	Absent	None	None
	79	9month	Normal	1	0	0	No	Mild	Negative	Negative	Negative	Intermediate	0.976804	0.00257732	0.0206186	Yes	2625	Abnormal liver function	Absent	None	None				79	1Year	Normal	0	0	0	Negative	Negative	Negative	Negative	Mild	Yes	51	Abnormal liver function	Absent	None	None
	80	9Year	Normal	0	0	0	No	Mild	Negative	Negative	Negative	Intermediate	0.976695	0.0211864	0.00211864	Yes	136	Routine biopsy	Absent	None	None				80	1Year	Normal	1	0	0	Mild	Negative	Negative	Negative	Negative	Yes	69	Routine biopsy	Absent	None	None
	81	4month	Normal	0	0	0	No	Mild	Negative	Negative	Negative	Mild	0.922759	0	0.0772414	Yes	1739	Abnormal liver function	Absent	None	None				81	1Year	Normal	1	1	0	Negative	Negative	Negative	Mild	Mild	Yes	72	Abnormal liver function	Absent	None	None
	82	1Year	Normal	1	0	0	No	Mild	Negative	Negative	Negative	Intermediate	0.953846	0	0.0461538	Yes	1123	Abnormal liver function	Absent	None	None				82	1Year	Normal	1	1	0	Negative	Mild	Mild	Mild	Intermediate	Yes	3	Routine biopsy	Absent	None	None
	83	1Year	Undefined	3	0	2	No	Intermediate	Negative	Negative	Negative	Intermediate	0.94709	0.00176367	0.0511464	Yes	1279	Abnormal liver function	Absent	None	None				83	2Year	Normal	1	1	2	Mild	Negative	Negative	Mild	Mild	Yes	69	Abnormal liver function	Present	Immature	Agg
	84	6month	Normal	1	1	0	No	Mild	Negative	Mild	Mild	Intermediate	0.85974	0.0025974	0.137662	Yes	3226	Abnormal liver function	Absent	None	None				84	6Month	Normal	2	0	0	Negative	Negative	Negative	Negative	Mild	Yes	68	Abnormal liver function	Absent	None	None
	85	1Year	Normal	1	0	0	No	Mild	Negative	Negative	Negative	Intermediate	0.958159	0	0.041841	Yes	1485	Abnormal liver function	Absent	None	None				85	1Year	Normal	1	0	0	Mild	Mild	Mild	Negative	Mild	Yes	1	Routine biopsy	Absent	None	None
	86	5month	Normal	0	0	0	No	Mild	Negative	Negative	Negative	Intermediate	0.919658	0.0017094	0.0786325	Yes	1123	Abnormal liver function	Absent	None	None				86	3Year5Month	Normal	1	0	0	Negative	Negative	Negative	Negative	Mild	Yes	57	Abnormal liver function	Absent	None	None
	87	6month	Normal	0	0	0	No	Mild	Mild	Negative	Mild	Intermediate	0.952174	0.0173913	0.0304348	Yes	230	Routine biopsy	Absent	None	None				87	4Month	Normal	1	0	0	Negative	Negative	Negative	Negative	Intermediate	Yes	31	Routine biopsy	Absent	None	None
	88	3Year	Normal	0	0	0	No	Mild	Negative	Negative	Negative	Mild	0.964392	0.0267062	0.00890208	Yes	1470	Abnormal liver function	Absent	None	None				88	1Year	Normal	1	0	1	Severe	Negative	Negative	Negative	Mild	Yes	51	Abnormal liver function	Present	Immature	Agg
	89	11month	Undefined	1	0	2	No	Mild	Negative	Negative	Negative	Mild	0.453246	0.520659	0.0260951	PFL	277	Routine biopsy	Absent	None	None				89	1Year	Normal	0	0	0	Negative	Negative	Negative	Negative	Negative	Yes	49	Routine biopsy	Absent	None	None
	90	10month	Normal	0	0	0	No	Mild	Negative	Negative	Negative	Mild	0.993808	0	0.00619195	Yes	407	Abnormal liver function	Absent	None	None				90	6Month	Normal	1	0	0	Negative	Negative	Negative	Negative	Mild	Yes	48	Abnormal liver function	Absent	None	None
	91	4Year	Normal	1	0	0	No	Mild	Mild	Negative	Mild	Intermediate	0.974359	0	0.025641	Yes	487	Abnormal liver function	Absent	None	None				91	4Month	Normal	1	0	0	Mild	Negative	Negative	Negative	Mild	Yes	43	Abnormal liver function	Absent	None	None
	92	1Year	Normal	0	0	0	No	Mild	Negative	Negative	Negative	Intermediate	0.984014	0	0.0159858	Yes	273	Routine biopsy	Absent	None	None				92	4Year	Normal	0	0	0	Negative	Negative	Negative	Negative	Mild	Yes	67	Abnormal liver function	Absent	None	None
	93	1Year3month	Normal	1	1	0	No	Mild	Negative	Mild	Mild	Intermediate	0.919854	0.0382514	0.0418944	Yes	1290	Abnormal liver function	Absent	None	None				93	1Year	Normal	0	0	0	Negative	Negative	Negative	Negative	Negative	Yes	156	Routine biopsy	Absent	None	None
	94	1Year	Normal	0	0	0	No	Negative	Negative	Negative	Negative	Mild	0.900421	0.00327256	0.0963067	Yes	2280	Abnormal liver function	Absent	None	None				94	7Year	Normal	0	0	0	Mild	Negative	Negative	Negative	Mild	Yes	108	Abnormal liver function	Absent	None	None
	95	4month	Normal	2	0	0	No	Mild	Negative	Negative	Negative	Mild	0.959337	0.000535045	0.0401284	Yes	33	Routine biopsy	Present	Mature	PFL				95	6Month	Normal	1	1	0	Negative	Negative	Negative	Mild	Mild	Yes	93	Abnormal liver function	Absent	None	None
	96	5month	Normal	1	0	0	No	Mild	Negative	Negative	Negative	Intermediate	0.975936	0	0.0240642	Yes	997	Abnormal liver function	Absent	None	None				96	1Year	Normal	1	1	0	Negative	Negative	Negative	Negative	Mild	Yes	91	Abnormal liver function	Absent	None	None
	97	6month	Moderate TCMR/ACR	3	0	6	No	Intermediate	Negative	Negative	Negative	Mild	0.944751	0.00184162	0.053407	Yes	8	Abnormal liver function	Present	Immature	Agg				97	1Year	Normal	1	1	0	Mild	Negative	Negative	Mild	Mild	Yes	88	Abnormal liver function	Absent	None	None
	98	6month	Normal	0	0	0	No	Mild	Negative	Negative	Negative	Intermediate	0.984779	0.0136986	0.00152207	Yes	6	Abnormal liver function	Absent	None	None				98	1Year	Normal	1	1	0	Negative	Negative	Negative	Negative	Mild	Yes	85	Abnormal liver function	Absent	None	None
	99	1Year8month	Normal	1	0	0	No	Mild	Mild	Negative	Negative	Mild	0.970486	0.00347222	0.0260417	Yes	3305	Abnormal liver function	Absent	None	None				99	1Year	Normal	0	1	2	Negative	Negative	Negative	Negative	Mild	Yes	74	Abnormal liver function	Absent	None	None
	100	5month	Undefined	3	0	1	Yes	Intermediate	Negative	Negative	Negative	Mild	0.522485	0.441123	0.036392	Yes	206	Routine biopsy	Present	Mature	PFL				100	1Year	Normal	0	0	0	Negative	Negative	Negative	Negative	Intermediate	Yes	49	Routine biopsy	Absent	None	None
	101	5month	Normal	1	0	0	No	Mild	Negative	Negative	Negative	Mild	0.976364	0.00363636	0.02	Yes	1535	Abnormal liver function	Present	Mature	PFL				101	1Year	Normal	0	0	0	Mild	Negative	Negative	Negative	Negative	Yes	69	Routine biopsy	Absent	None	None
	102	7Year9month	Normal	0	0	0	Yes	Mild	Negative	Negative	Negative	Intermediate	0.97137	0	0.0286299	Yes	1063	Abnormal liver function	Absent	None	None				102	1Year	Normal	1	2	0	Intermediate	Negative	Negative	Mild	Mild	Yes	63	Abnormal liver function	Absent	None	None
	103	1Year	Normal	0	0	0	No	Mild	Mild	Negative	Negative	Intermediate	0.945243	0.0179055	0.036852	Yes	2134	Abnormal liver function	Absent	None	None				103	6Month	Normal	1	1	0	Negative	Negative	Negative	Mild	Mild	Yes	50	Abnormal liver function	Absent	None	None
	104	4month	Normal	0	0	0	No	Mild	Negative	Negative	Negative	Mild	1	0	0	Yes	34	Routine biopsy	Absent	None	None				104	6Month	Normal	1	0	0	Negative	Negative	Negative	Negative	Negative	Yes	65	Routine biopsy	Absent	None	None
	105	1Year	Normal	0	0	0	No	Mild	Mild	Negative	Negative	Intermediate	0.974326	0.00518672	0.0204876	Yes	2530	Abnormal liver function	Absent	None	None				105	6Month	Normal	0	0	0	Negative	Negative	Negative	Negative	Negative	Yes	48	Routine biopsy	Absent	None	None
	106	3month	Normal	2	0	0	No	Mild	Negative	Negative	Negative	Severe	0.99422	0	0.00578035	Yes	1363	Abnormal liver function	Absent	None	None				106	6Month	Normal	0	0	0	Negative	Negative	Negative	Negative	Negative	Yes	38	Routine biopsy	Absent	None	None
	107	8month	Normal	0	0	0	No	Mild	Negative	Negative	Negative	Mild	0.958519	0.00740741	0.0340741	Yes	201	Routine biopsy	Absent	None	None				107	1Year2Month	Normal	0	0	0	Negative	Negative	Negative	Negative	Mild	Yes	27	Abnormal liver function	Absent	None	None
	108	8Year	Moderate TCMR/ACR	0	0	6	No	Mild	Negative	Negative	Negative	Mild	0.900797	0.00088574	0.0983171	Yes	1256	Abnormal liver function	Present	Immature	Agg				108	1Year5Month	Normal	0	0	0	Negative	Negative	Negative	Negative	Mild	Yes	53	Abnormal liver function	Absent	None	None
	109	1Year	Normal	1	0	0	Yes	Mild	Negative	Negative	Negative	Intermediate	0.951422	0.0035545	0.0450237	Yes	1232	Abnormal liver function	Absent	None	None				109	5Year8Month	Normal	0	0	0	Mild	Negative	Negative	Negative	Negative	Yes	53	Routine biopsy	Absent	None	None
	110	8month	Normal	0	0	0	Yes	Severe	Negative	Negative	Negative	Intermediate	0.944904	0.0137741	0.0413223	Yes	1343	Abnormal liver function	Absent	None	None				110	6Month	Normal	1	0	0	Negative	Negative	Negative	Negative	Negative	Yes	47	Routine biopsy	Absent	None	None
	111	1Year	CR	3	4	/	No	Mild	Negative	Mild	Mild	Mild	0.910526	0	0.0894737	Yes	2360	Abnormal liver function	Present	Mature	SFL				111	11Month	Normal	1	0	0	Negative	Negative	Negative	Negative	Mild	Yes	27	Abnormal liver function	Absent	None	None
	112	6month	Normal	0	0	0	No	Mild	Negative	Negative	Negative	Intermediate	0.940334	0.00477327	0.0548926	Yes	6	Abnormal liver function	Absent	None	None				112	12Year3Month	Normal	1	0	0	Negative	Negative	Negative	Negative	Negative	Yes	39	Routine biopsy	Absent	None	None
	113	1Year	Normal	0	0	0	No	Intermediate	Negative	Negative	Negative	Intermediate	0.954802	0.00706215	0.0381356	Yes	1275	Abnormal liver function	Absent	None	None				113	6Month	Normal	1	0	0	Negative	Negative	Negative	Negative	Mild	Yes	130	Abnormal liver function	Absent	None	None
	114	2Year9month	Mild TCMR/ACR	3	0	4	Yes	Intermediate	Negative	Negative	Negative	Mild	0.756811	0.0372934	0.205895		284	Abnormal liver function	Present	Immature	Agg				114	5Month	Normal	0	0	0	Negative	Mild	Negative	Negative	Mild	Yes	35	Abnormal liver function	Absent	None	None
	115	4month	Normal	0	0	0	No	Negative	Negative	Negative	Negative	Intermediate	0.986301	0	0.0136986	Yes	1678	Abnormal liver function	Absent	None	None				115	3Year9Month	Mild ACR	1	0	3	Mild	Negative	Negative	Negative	Mild	Yes	56	Abnormal liver function	Present	Immature	PFL
	116	9month	Normal	0	0	0	No	Mild	Negative	Negative	Negative	Intermediate	0.97254	0.00457666	0.0228833	Yes	1192	Abnormal liver function	Absent	None	None				116	6Month	Mild ACR	0	1	1	Negative	Negative	Mild	Negative	Severe	Yes	28	Abnormal liver function	Absent	None	None
	117	8month	Normal	0	0	0	No	Mild	Negative	Negative	Negative	Intermediate	0.991701	0	0.00829875	Yes	21	Abnormal liver function	Present	Mature	PFL				117	6Month	Normal	1	1	0	Negative	Negative	Negative	Mild	Severe	Yes	1	Routine biopsy	Absent	None	None
	118	9Year	Normal	1	0	0	Yes	Mild	Negative	Negative	Negative	Intermediate	0.979526	0.00215517	0.018319		354	Routine biopsy	Absent	None	None
	119	1Year	Normal	1	0	0	No	Mild	Negative	Negative	Negative	Intermediate	0.97543	0	0.02457	Yes	2141	Abnormal liver function	Absent	None	None
	120	3month	Mild TCMR/ACR	2	0	4	No	Mild	Negative	Negative	Negative	Intermediate	0.556434	0.00666831	0.436898	Yes	8	Abnormal liver function	Present	Immature	Agg
	121	8month	Normal	0	0	0	Yes	Mild	Negative	Negative	Negative	Intermediate	0.979167	0.00520833	0.015625	Yes	259	Routine biopsy	Absent	None	None
	122	1Year	Normal	0	0	0	No	Mild	Negative	Negative	Negative	Mild	0.971302	0.01766	0.0110375	Yes	3284	Abnormal liver function	Absent	None	None
	123	6month	Normal	0	0	0	No	Mild	Mild	Negative	Negative	Intermediate	0.96882	0.0155902	0.0155902	Yes	17	Abnormal liver function	Absent	None	None
	124	1Year	Normal	0	0	0	No	Mild	Negative	Mild	Negative	Mild	0.932735	0	0.0672646	Yes	1145	Abnormal liver function	Absent	None	None
	125	7month	Normal	0	0	0	No	Mild	Negative	Negative	Negative	Mild	0.989899	0	0.010101	Yes	1548	Abnormal liver function	Absent	None	None
	126	3Year	Normal	0	0	0	No	Mild	Severe	Negative	Negative	Intermediate	0.836283	0.0442478	0.119469	Yes	31	Abnormal liver function	Absent	None	None
	127	5month	Moderate TCMR/ACR	3	0	6	No	Intermediate	Negative	Mild	Negative	Mild	0.752022	0.00539084	0.242588		286	Abnormal liver function	Present	Immature	Agg
	128	1Year	Normal	0	0	0	No	Mild	Mild	Negative	Negative	Mild	0.998547	0	0.00145349	Yes	1882	Abnormal liver function	Absent	None	None
	129	8month	Normal	0	0	0	No	Mild	Mild	Negative	Negative	Mild	0.986971	0.00977199	0.00325733	Yes	28	Abnormal liver function	Absent	None	None
	130	6month	Normal	0	0	0	No	Mild	Negative	Negative	Negative	Negative	0.961783	0.00382166	0.0343949	Yes	1124	Abnormal liver function	Absent	None	None
	131	1Year	Normal	0	0	0	No	Mild	Mild	Negative	Negative	Mild	0.959538	0.0115607	0.0289017	Yes	1669	Abnormal liver function	Absent	None	None
	132	6month	Normal	0	0	0	No	Mild	Negative	Negative	Negative	Mild	0.981838	0.00173802	0.0164243	Yes	2100	Abnormal liver function	Absent	None	None
	133	6month	Normal	1	0	0	No	Mild	Negative	Negative	Negative	Mild	0.978774	0.00235849	0.0188679	Yes	366	Abnormal liver function	Absent	None	None
	134	1Year	Normal	0	0	0	No	Mild	Mild	Negative	Negative	Mild	0.955729	0.0338542	0.0104167	Yes	7	Abnormal liver function	Absent	None	None
	135	6month	Normal	1	0	0	No	Mild	Mild	Negative	Negative	Mild	0.886752	0.0345442	0.0787037	Yes	1323	Abnormal liver function	Absent	None	None
	136	1Year	Mild TCMR/ACR	3	0	3	No	Mild	Mild	Mild	Negative	Mild	0.900442	0	0.0995575	Yes	1959	Abnormal liver function	Present	Immature	Agg
	137	1Year	Undefined	1	0	2	No	Mild	Negative	Negative	Negative	Intermediate	0.964158	0.00716846	0.0286738	Yes	467	Abnormal liver function	Absent	None	None
	138	1Year	Normal	1	0	0	Yes	Mild	Negative	Negative	Negative	Mild	0.977312	0.0017452	0.0209424	Yes	2206	Abnormal liver function	Absent	None	None
	139	6month	Normal	0	0	0	No	Mild	Negative	Negative	Negative	Intermediate	0.988942	0.00315956	0.00789889	Yes	156	Abnormal liver function	Present	Mature	PFL
	140	1Year	Normal	1	0	0	No	Mild	Mild	Negative	Negative	Mild	0.94868	0.00146628	0.0498534	Yes	864	Abnormal liver function	Absent	None	None
	141	5month	Normal	0	0	0	No	Mild	Negative	Negative	Negative	Mild	0.894549	0.0348525	0.0705987	Yes	3197	Abnormal liver function	Absent	None	None
	142	6month	Normal	1	0	0	No	Mild	Negative	Negative	Negative	Mild	0.986711	0	0.013289	Yes	1610	Abnormal liver function	Absent	None	None
	143	1Year	Normal	0	0	0	No	Mild	Mild	Negative	Negative	Mild	0.99688	0	0.00312013	Yes	4162	Abnormal liver function	Absent	None	None
	144	4month	Normal	0	0	0	No	Mild	Negative	Negative	Negative	Intermediate	0.955817	0.00294551	0.0412371	Yes	701	Abnormal liver function	Absent	None	None
	145	12Year4month	Mild TCMR/ACR	2	0	4	No	Mild	Mild	Negative	Negative	Intermediate	0.991424	0	0.00857633	Yes	647	Abnormal liver function	Present	Immature	Agg
	146	5month	Normal	0	0	0	No	Mild	Negative	Negative	Negative	Mild	0.986711	0.013289	0	Yes	2142	Abnormal liver function	Absent	None	None
	147	6month	Undefined	1	0	3	No	Mild	Negative	Negative	Negative	Mild	0.85641	0.120513	0.0230769	Yes	1786	Abnormal liver function	Absent	None	None
	148	6month	Normal	1	0	0	No	Mild	Mild	Negative	Negative	Mild	0.988571	0	0.0114286	Yes	161	Routine biopsy	Absent	None	None
	149	6month	Moderate TCMR/ACR	3	0	5	No	Intermediate	Negative	Mild	Negative	Intermediate	0.898369	0.0138018	0.0878294	Yes	7	Abnormal liver function	Present	Immature	Agg
	150	6month	CR	3	4	/	No	Severe	Negative	Severe	Severe	Mild	0.872289	0.00120482	0.126506	Yes	1317	Abnormal liver function	Present	Mature	PFL
	151	1Year4month	Normal	0	0	0	No	Mild	Mild	Negative	Negative	Mild	0.994924	0.00126904	0.00380711	Yes	129	Routine biopsy	Absent	None	None
	152	1Year	Mild TCMR/ACR	3	0	4	Yes	Mild	Negative	Negative	Negative	Intermediate	0.957929	0.0194175	0.0226537	Yes	37	Abnormal liver function	Present	Immature	Agg
	153	1Year	Undefined	2	1	3	No	Intermediate	Negative	Negative	Negative	Intermediate	0.833641	0.112754	0.0536044	Yes	1684	Abnormal liver function	Absent	None	None
	154	6month	Normal	1	1	0	No	Mild	Negative	Negative	Mild	Mild	0.959821	0.0223214	0.0178571	Yes	1609	Abnormal liver function	Absent	None	None
	155	9Year6month	Normal	1	0	0	No	Mild	Mild	Negative	Negative	Intermediate	0.626632	0.360966	0.0124021	Yes	242	Routine biopsy	Absent	None	None
	156	7month	Undefined	3	1	2	Yes	Severe	Negative	Negative	Negative	Mild	0.821053	0.0995215	0.0794258	Yes	116	Routine biopsy	Present	Mature	SFL
	157	6month	Normal	0	0	0	No	Mild	Negative	Negative	Negative	Intermediate	0.879452	0	0.120548	Yes	79	Routine biopsy	Absent	None	None
	158	4Year	Normal	0	0	0	No	Mild	Mild	Negative	Mild	Mild	0.936778	0.00815772	0.0550646	Yes	933	Abnormal liver function	Absent	None	None
	159	7month	Undefined	0	0	2	No	Mild	Negative	Negative	Negative	Mild	0.809524	0	0.190476	Yes	2325	Abnormal liver function	Absent	None	None
	160	1Year	Normal	0	0	0	No	Mild	Negative	Mild	Mild	Mild	0.978211	0.00286697	0.018922	Yes	1598	Abnormal liver function	Absent	None	None
	161	5month	Undefined	1	0	2	Yes	Mild	Negative	Negative	Negative	Mild	0.928819	0.0625	0.00868056	Yes	37	Routine biopsy	Present	Immature	Agg
	162	5month	Mild TCMR/ACR	3	0	4	No	Mild	Negative	Negative	Negative	Mild	0.534666	0.0054336	0.4599	Yes	6	Abnormal liver function	Present	Immature	Agg
	163	1Year	Normal	0	0	0	No	Mild	Negative	Negative	Negative	Mild	0.975155	0.0015528	0.0232919		297	Routine biopsy	Absent	None	None
	164	4month	Normal	0	0	0	No	Mild	Mild	Negative	Negative	Mild	0.924451	0.00412088	0.0714286	Yes	9	Abnormal liver function	Absent	None	None
	165	8month	Mild TCMR/ACR	2	0	5	No	Mild	Mild	Mild	Negative	Mild	0.80916	0.0279898	0.16285	Yes	35	Abnormal liver function	Present	Immature	Agg
	166	1Year	Normal	0	0	0	No	Mild	Mild	Negative	Negative	Intermediate	0.923628	0.00477327	0.071599	Yes	528	Abnormal liver function	Absent	None	None
	167	1Year	Normal	0	0	0	No	Negative	Negative	Negative	Negative	Mild	0.939842	0.0364594	0.0236986	Yes	1826	Abnormal liver function	Absent	None	None
	168	4month	Normal	0	0	0	Yes	Mild	Negative	Negative	Negative	Mild	0.958175	0.00855513	0.03327	Yes	41	Routine biopsy	Absent	None	None
	169	5month	Undefined	3	0	2	No	Mild	Negative	Mild	Negative	Intermediate	0.95229	0.0133588	0.0343511		342	Routine biopsy	Present	Mature	PFL
	170	4month	Undefined	1	0	3	No	Mild	Negative	Negative	Negative	Mild	0.920732	0.027439	0.0518293	Yes	102	Routine biopsy	Absent	None	None
	171	6month	Normal	0	0	0	No	Negative	Negative	Negative	Negative	Mild	0.958769	0.00406504	0.0371661	Yes	1970	Abnormal liver function	Absent	None	None
	172	6month	Mild TCMR/ACR	2	0	4	No	Mild	Negative	Negative	Negative	Mild	0.90379	0.0291545	0.0670554	Yes	29	Abnormal liver function	Present	Immature	Agg
	173	2Year10month	Mild TCMR/ACR	2	0	5	No	Intermediate	Negative	Negative	Negative	Mild	0.654354	0.0343008	0.311346	Yes	17	Abnormal liver function	Present	Immature	Agg
	174	5month	Moderate TCMR/ACR	1	0	4	No	Mild	Negative	Mild	Negative	Mild	0.906746	0.0248016	0.0684524	Yes	508	Abnormal liver function	Present	Mature	SFL
	175	6month	Mild TCMR/ACR	2	0	3	No	Mild	Negative	Negative	Negative	Mild	0.828431	0.00980392	0.161765	Yes	1459	Abnormal liver function	Present	Immature	Agg
	176	1Year	Normal	0	0	0	No	Negative	Mild	Negative	Negative	Mild	0.873747	0.0280561	0.0981964	Yes	8	Abnormal liver function	Absent	None	None
	177	1Year	Normal	0	0	0	No	Negative	Mild	Negative	Negative	Mild	0.976987	0.00209205	0.0209205	Yes	507	Abnormal liver function	Absent	None	None
	178	6month	Normal	0	0	0	Yes	Mild	Negative	Negative	Negative	Mild	0.972318	0	0.0276817	Yes	533	Abnormal liver function	Absent	None	None
	179	1Year	Normal	0	0	0	No	Mild	Negative	Negative	Negative	Mild	0.984704	0.00573614	0.00956023	Yes	425	Abnormal liver function	Absent	None	None
	180	6Year	Moderate TCMR/ACR	3	0	7	No	Intermediate	Negative	Negative	Negative	Mild	0.763021	0.015625	0.221354	Yes	3	Abnormal liver function	Present	Immature	Agg
	181	6month	Normal	0	0	0	No	Mild	Negative	Negative	Negative	Mild	0.97955	0	0.0204499	Yes	35	Routine biopsy	Absent	None	None
	182	6month	Normal	0	1	0	No	Mild	Negative	Mild	Mild	Mild	0.917172	0.0737374	0.00909091	Yes	134	Routine biopsy	Absent	None	None
	183	1Year	Normal	0	0	0	No	Mild	Mild	Negative	Mild	Intermediate	0.886792	0.00314465	0.110063	Yes	245	Routine biopsy	Absent	None	None
	184	1Year	Mild TCMR/ACR	3	0	5	Yes	Intermediate	Negative	Negative	Negative	Intermediate	0.760231	0.0495908	0.190178	Yes	10	Abnormal liver function	Present	Immature	Agg
	185	1Year	Normal	0	0	0	No	Mild	Negative	Negative	Negative	Mild	0.961165	0	0.038835	Yes	804	Abnormal liver function	Absent	None	None
	186	5month	Normal	0	0	0	No	Mild	Negative	Mild	Negative	Intermediate	0.972112	0.00996016	0.0179283	Yes	849	Abnormal liver function	Absent	None	None
	187	4month	Normal	2	0	0	Yes	Mild	Negative	Mild	Negative	Mild	0.966972	0.00971413	0.0233139	Yes	1101	Abnormal liver function	Present	Mature	PFL
	188	6month	Undefined	2	0	3	No	Mild	Negative	Negative	Negative	Mild	0.988142	0.00395257	0.00790514	Yes	14	Abnormal liver function	Absent	None	None
	189	7month	Normal	0	0	0	No	Mild	Negative	Negative	Negative	Mild	0.973451	0	0.0265487	Yes	1287	Abnormal liver function	Absent	None	None
	190	1Year	Normal	0	0	0	No	Mild	Negative	Mild	Negative	Mild	0.989297	0	0.0107034	Yes	1098	Abnormal liver function	Absent	None	None
	191	5month	Normal	1	0	0	No	Mild	Mild	Negative	Negative	Mild	0.969231	0	0.0307692	Yes	2786	Abnormal liver function	Absent	None	None
	192	1Year	Normal	2	1	0	No	Intermediate	Mild	Mild	Negative	Severe	0.925048	0.00573614	0.0692161	Yes	810	Abnormal liver function	Absent	None	None
	193	1Year	Normal	0	0	0	No	Mild	Negative	Negative	Negative	Intermediate	0.953069	0	0.0469314	Yes	664	Abnormal liver function	Absent	None	None
	194	6month	Normal	1	0	0	No	Mild	Mild	Negative	Negative	Mild	1	0	0	Yes	1079	Abnormal liver function	Absent	None	None
	195	1Year	Normal	0	0	0	No	Mild	Mild	Negative	Negative	Intermediate	0.984674	0	0.0153257	Yes	1547	Abnormal liver function	Absent	None	None
	196	4month	Normal	0	1	0	No	Mild	Negative	Mild	Mild	Intermediate	0.979839	0	0.0201613	Yes	1193	Abnormal liver function	Absent	None	None
	197	1Year	Normal	0	0	0	No	Mild	Mild	Negative	Negative	Intermediate	0.998566	0	0.00143369	Yes	1099	Abnormal liver function	Absent	None	None
	198	6Year	Undefined	3	0	3	Yes	Mild	Mild	Negative	Negative	Intermediate	0.877622	0.0034965	0.118881	Yes	184	Routine biopsy	Present	Mature	PFL
	199	1Year	Normal	0	0	0	No	Mild	Mild	Mild	Negative	Intermediate	0.965251	0.0185328	0.0162162	Yes	2023	Abnormal liver function	Absent	None	None
	200	1Year10month	Normal	0	0	0	Yes	Mild	Negative	Negative	Negative	Intermediate	0.984962	0	0.0150376	Yes	49	Routine biopsy	Absent	None	None
	201	1Year	Normal	1	0	0	No	Mild	Mild	Negative	Negative	Mild	0.990859	0	0.00914077	Yes	1202	Abnormal liver function	Absent	None	None
	202	1Year	Mild TCMR/ACR	1	0	4	No	Mild	Mild	Negative	Negative	Mild	0.919505	0	0.0804954	Yes	7	Abnormal liver function	Present	Immature	Agg
	203	2Year3month	Normal	0	0	0	No	Mild	Mild	Negative	Negative	Mild	0.801025	0.087959	0.111016	Yes	1284	Abnormal liver function	Absent	None	None
	204	4month	Normal	0	0	0	No	Mild	Mild	Negative	Negative	Intermediate	0.981308	0	0.0186916	Yes	1014	Abnormal liver function	Absent	None	None
	205	1Year	Normal	1	0	0	No	Mild	Mild	Negative	Negative	Mild	0.952703	0	0.0472973	Yes	2268	Abnormal liver function	Absent	None	None
	206	6month	Normal	0	0	0	No	Mild	Negative	Negative	Negative	Mild	0.933246	0.0229058	0.0438482	Yes	1257	Abnormal liver function	Absent	None	None
	207	1Year1month	Normal	0	0	0	No	Mild	Negative	Negative	Negative	Intermediate	0.967687	0.0085034	0.0238095	Yes	1373	Abnormal liver function	Absent	None	None
	208	9month	Normal	0	0	0	No	Mild	Negative	Negative	Negative	Mild	0.905588	0	0.0944123	Yes	2183	Abnormal liver function	Absent	None	None
	209	4month	Normal	0	0	0	No	Mild	Mild	Negative	Negative	Severe	0.954984	0.011254	0.0337621	Yes	1691	Abnormal liver function	Absent	None	None
	210	5month	Normal	2	2	1	No	Mild	Negative	Negative	Mild	Mild	0.988673	0	0.0113269	Yes	1597	Abnormal liver function	Present	Mature	PFL
	211	6month	Normal	1	0	0	No	Mild	Mild	Negative	Negative	Mild	0.986717	0.00189753	0.0113852	Yes	36	Routine biopsy	Absent	None	None
	212	1Year	Normal	3	0	0	No	Severe	Mild	Mild	Negative	Intermediate	0.962963	0.0175439	0.0194932	Yes	80	Routine biopsy	Absent	None	None
	213	1Year	Mild TCMR/ACR	3	0	5	No	Intermediate	Negative	Negative	Negative	Mild	0.876404	0.00642055	0.117175	Yes	38	Abnormal liver function	Present	Immature	Agg
	214	8month	Normal	1	0	0	No	Mild	Mild	Negative	Mild	Intermediate	0.949367	0.0021097	0.0485232	Yes	188	Routine biopsy	Absent	None	None
	215	4Year	Normal	0	0	0	No	Mild	Mild	Negative	Negative	Mild	0.917995	0	0.0820046	Yes	1277	Abnormal liver function	Absent	None	None
	216	1Year	Normal	0	0	0	No	Mild	Mild	Negative	Negative	Intermediate	0.943307	0	0.0566929	Yes	1938	Abnormal liver function	Absent	None	None
	217	7month	Normal	0	0	1	Yes	Mild	Negative	Negative	Negative	Mild	0.971554	0.000729395	0.027717	Yes	1605	Abnormal liver function	Absent	None	None
	218	7month	Normal	1	0	0	No	Mild	Negative	Severe	Negative	Mild	0.949074	0	0.0509259	Yes	1407	Abnormal liver function	Absent	None	None
	219	7month	Normal	2	0	0	No	Mild	Mild	Negative	Negative	Intermediate	0.982587	0.00497512	0.0124378	Yes	1590	Abnormal liver function	Absent	None	None
	220	5Year7month	Normal	0	0	0	No	Negative	Negative	Negative	Negative	Mild	0.965909	0.0340909	0	Yes	2095	Abnormal liver function	Absent	None	None
	221	5month	Mild TCMR/ACR	3	0	4	No	Mild	Mild	Negative	Negative	Mild	0.931818	0	0.0681818	Yes	1360	Abnormal liver function	Present	Immature	Agg
	222	6Year	Undefined	2	0	2	No	Mild	Mild	Negative	Negative	Intermediate	0.881988	0.0217391	0.0962733		301	Routine biopsy	Absent	None	None
	223	2Year	Normal	0	0	0	No	Mild	Mild	Negative	Negative	Intermediate	0.914754	0.0852459	0	Yes	13	Abnormal liver function	Absent	None	None
	224	9month	Normal	0	0	0	No	Mild	Mild	Negative	Negative	Mild	0.929526	0.00607533	0.0643985	Yes	820	Abnormal liver function	Absent	None	None
	225	6month	Undefined	2	0	3	No	Intermediate	Mild	Negative	Negative	Severe	0.828061	0.143054	0.0288858	Yes	2828	Abnormal liver function	Absent	None	None
	226	6month	Normal	1	0	0	No	Mild	Mild	Negative	Negative	Intermediate	0.972973	0.00900901	0.018018	Yes	24	Abnormal liver function	Absent	None	None
	227	6month	Normal	0	0	0	No	Mild	Mild	Negative	Negative	Mild	0.918919	0.012012	0.0690691	Yes	35	Routine biopsy	Absent	None	None
	228	1Year	Normal	0	0	0	Yes	Mild	Mild	Negative	Negative	Mild	0.92973	0.0018018	0.0684685	Yes	1849	Abnormal liver function	Absent	None	None
	229	2Year	Mild TCMR/ACR	1	0	4	No	Mild	Mild	Negative	Negative	Mild	0.873239	0.00469484	0.122066	Yes	2059	Abnormal liver function	Present	Immature	Agg
	230	5month	Normal	0	0	0	No	Mild	Negative	Negative	Negative	Mild	0.941667	0.00185185	0.0564815	Yes	2107	Abnormal liver function	Absent	None	None
	231	8Year	Mild TCMR/ACR	1	1	3	No	Mild	Mild	Negative	Mild	Mild	0.95302	0.00335571	0.0436242	Yes	2245	Abnormal liver function	Present	Immature	Agg
	232	1Year	Normal	0	0	0	Yes	Mild	Negative	Negative	Negative	Intermediate	0.978723	0	0.0212766	Yes	1214	Abnormal liver function	Absent	None	None
	233	1Year7month	Normal	1	0	0	No	Mild	Mild	Negative	Negative	Mild	0.979094	0	0.0209059	Yes	34	Routine biopsy	Absent	None	None
	234	5month	Normal	1	0	0	Yes	Mild	Negative	Negative	Negative	Intermediate	0.964115	0	0.0358852	Yes	2988	Abnormal liver function	Absent	None	None
	235	1Year	Normal	0	0	0	No	Mild	Negative	Negative	Negative	Mild	0.970588	0	0.0294118	Yes	1312	Abnormal liver function	Absent	None	None
	236	1Year	Normal	0	0	0	No	Mild	Mild	Negative	Negative	Mild	0.977186	0.00760456	0.0152091	Yes	1175	Abnormal liver function	Absent	None	None
	237	1Year	Normal	0	0	0	No	Negative	Negative	Negative	Negative	Mild	0.992933	0	0.00706714	Yes	2606	Abnormal liver function	Absent	None	None
	238	1Year	Normal	0	0	0	No	Negative	Negative	Negative	Negative	Mild	0.983491	0	0.0165094	Yes	1704	Abnormal liver function	Absent	None	None
	239	11month	Moderate TCMR/ACR	3	0	6	No	Intermediate	Negative	Mild	Negative	Mild	0.755013	0.0571055	0.187881	Yes	637	Abnormal liver function	Present	Immature	Agg
	240	1Year	Normal	2	3	0	No	Mild	Negative	Mild	Severe	Intermediate	0.949212	0.00175131	0.0490368	Yes	41	Routine biopsy	Absent	None	None
	241	1Year	Normal	0	0	0	No	Mild	Mild	Negative	Negative	Intermediate	0.919431	0.014218	0.0663507	Yes	73	Routine biopsy	Absent	None	None
	242	6month	Normal	0	0	0	No	Mild	Negative	Negative	Negative	Intermediate	0.85614	0.0385965	0.105263	Yes	1433	Abnormal liver function	Absent	None	None
	243	1Year	Mild TCMR/ACR	2	0	4	No	Mild	Negative	Negative	Negative	Mild	0.895639	0.0046729	0.0996885	Yes	23	Abnormal liver function	Present	Immature	Agg
	244	1Year	Normal	0	0	0	No	Negative	Negative	Negative	Negative	Negative	0.940092	0	0.0599078	Yes	1180	Abnormal liver function	Absent	None	None
	245	4Year7month	Normal	3	1	0	No	Severe	Negative	Negative	Negative	Intermediate	0.882353	0.0147059	0.102941	Yes	1717	Abnormal liver function	Present	Mature	SFL
	246	4month	Normal	0	0	0	Yes	Mild	Negative	Negative	Negative	Mild	0.954545	0.00324675	0.0422078	Yes	699	Abnormal liver function	Absent	None	None
	247	3month	Normal	0	0	0	No	Mild	Negative	Negative	Negative	Intermediate	0.976879	0.00578035	0.017341	Yes	1141	Abnormal liver function	Absent	None	None
	248	10month	Normal	0	0	0	No	Negative	Negative	Negative	Negative	Mild	0.980645	0	0.0193548	Yes	1064	Abnormal liver function	Absent	None	None
	249	7month	Normal	1	0	0	No	Mild	Mild	Negative	Negative	Mild	0.983903	0.00201207	0.0140845	Yes	1227	Abnormal liver function	Absent	None	None
	250	4Year7month	Normal	0	0	0	Yes	Mild	Negative	Negative	Negative	Intermediate	0.99262	0.00246002	0.00492005	Yes	2121	Abnormal liver function	Absent	None	None
	251	1Year	Normal	0	0	0	No	Mild	Negative	Negative	Negative	Mild	0.959248	0	0.0407524	Yes	1612	Abnormal liver function	Absent	None	None
	252	6month	Normal	0	0	0	No	Mild	Mild	Negative	Negative	Mild	0.953008	0.00281955	0.0441729	Yes	29	Abnormal liver function	Absent	None	None
	253	6month	Normal	0	0	0	No	Mild	Negative	Negative	Negative	Intermediate	0.994264	0	0.00573614	Yes	1294	Abnormal liver function	Absent	None	None
	254	7Year4month	Mild TCMR/ACR	1	1	3	No	Mild	Mild	Negative	Mild	Intermediate	0.838658	0.00479233	0.15655	Yes	1280	Abnormal liver function	Present	Immature	Agg
	255	1Year	Moderate TCMR/ACR	3	0	6	No	Intermediate	Negative	Negative	Negative	Intermediate	0.89391	0.0157171	0.0903733		294	Abnormal liver function	Present	Immature	Agg
	256	6month	Normal	1	0	0	No	Mild	Mild	Mild	Negative	Mild	0.568841	0	0.431159	Yes	2186	Abnormal liver function	Absent	None	None
	257	1Year	Normal	1	0	0	No	Mild	Mild	Negative	Mild	Mild	0.946776	0.0290003	0.0242238	Yes	1247	Abnormal liver function	Absent	None	None
	258	1Year2month	Normal	0	0	0	No	Mild	Severe	Negative	Negative	Intermediate	0.95279	0.0193133	0.027897	Yes	1716	Abnormal liver function	Absent	None	None
	259	1Year	Normal	0	1	0	No	Mild	Negative	Mild	Mild	Mild	0.989381	0	0.0106195	Yes	743	Abnormal liver function	Absent	None	None
	260	1Year	Normal	0	0	0	No	Mild	Mild	Negative	Negative	Mild	0.938005	0	0.0619946	Yes	1227	Abnormal liver function	Absent	None	None
	261	1Year	CR	3	4	/	No	Mild	Mild	Negative	Severe	Intermediate	0.942857	0	0.0571429	Yes	699	Abnormal liver function	Present	Mature	PFL
	262	2Year	Normal	0	0	0	Yes	Mild	Negative	Negative	Negative	Mild	0.989619	0.0017301	0.00865052	Yes	2938	Abnormal liver function	Absent	None	None
	263	1Year	Moderate TCMR/ACR	3	0	5	No	Intermediate	Negative	Negative	Negative	Intermediate	0.797872	0.00683891	0.195289	Yes	12	Abnormal liver function	Present	Immature	Agg
	264	4month	Normal	1	0	0	No	Mild	Mild	Negative	Negative	Intermediate	0.983333	0	0.0166667	Yes	153	Routine biopsy	Absent	None	None
	265	6month	Mild TCMR/ACR	3	0	3	No	Mild	Mild	Negative	Negative	Intermediate	0.657534	0.0171233	0.325342	Yes	3	Abnormal liver function	Present	Immature	Agg
	266	1Year	Normal	0	0	0	No	Mild	Negative	Negative	Negative	Mild	0.981524	0.0138568	0.00461894	Yes	79	Routine biopsy	Absent	None	None
	267	2Year	Moderate TCMR/ACR	4	0	7	No	Severe	Negative	Negative	Negative	Intermediate	0.832972	0	0.167028	Yes	28	Abnormal liver function	Present	Immature	Agg
	268	1Year	Normal	1	0	0	No	Mild	Mild	Negative	Negative	Intermediate	0.919771	0	0.0802292	Yes	2561	Abnormal liver function	Absent	None	None
	269	1Year	Mild TCMR/ACR	3	0	4	No	Mild	Mild	Mild	Negative	Intermediate	0.88843	0.00206612	0.109504	Yes	50	Abnormal liver function	Present	Immature	Agg
	270	17month	Normal	0	0	0	No	Mild	Negative	Negative	Negative	Intermediate	0.962687	0	0.0373134	Yes	1374	Abnormal liver function	Absent	None	None
	271	7month	Normal	0	0	0	No	Mild	Negative	Negative	Negative	Intermediate	0.837743	0.104056	0.0582011	Yes	2340	Abnormal liver function	Absent	None	None
	272	1Year	Mild TCMR/ACR	0	0	3	No	Intermediate	Negative	Negative	Negative	Intermediate	0.985859	0	0.0141414	Yes	1311	Abnormal liver function	Present	Immature	Agg
	273	6month	Normal	0	0	0	No	Negative	Negative	Negative	Negative	Intermediate	0.987179	0	0.0128205	Yes	15	Abnormal liver function	Absent	None	None
	274	2Year4month	Normal	1	0	0	No	Mild	Negative	Negative	Negative	Mild	0.985447	0.002079	0.012474	Yes	2268	Abnormal liver function	Absent	None	None
	275	2Year	Normal	0	0	0	No	Negative	Mild	Negative	Negative	Intermediate	0.968153	0.00636943	0.0254777	Yes	818	Abnormal liver function	Absent	None	None
	276	1Year	Normal	0	0	0	No	Mild	Negative	Negative	Negative	Mild	0.983373	0	0.0166271	Yes	2397	Abnormal liver function	Absent	None	None
	277	3Year6month	Undefined	3	0	3	No	Mild	Negative	Negative	Negative	Mild	0.884544	0	0.115456	Yes	1296	Abnormal liver function	Present	Immature	Agg
	278	1Year	Normal	0	0	0	No	Mild	Negative	Negative	Negative	Mild	0.988095	0.00125313	0.0106516	Yes	1351	Abnormal liver function	Absent	None	None
	279	6month	Normal	1	0	0	No	Mild	Negative	Negative	Negative	Mild	0.965078	0.017624	0.0172977	Yes	35	Routine biopsy	Absent	None	None
	280	1Year	Normal	0	0	0	No	Mild	Mild	Negative	Negative	Intermediate	0.991262	0	0.00873786	Yes	1526	Abnormal liver function	Absent	None	None
	281	1Year5month	Normal	0	0	0	No	Mild	Mild	Mild	Negative	Mild	0.901554	0	0.0984456	Yes	2702	Abnormal liver function	Absent	None	None
	282	1Year	Normal	0	0	0	No	Negative	Negative	Negative	Negative	Mild	0.929204	0	0.0707965	Yes	1250	Abnormal liver function	Absent	None	None
	283	1Year	Normal	0	0	0	Yes	Mild	Negative	Negative	Negative	Mild	0.947631	0	0.0523691	Yes	90	Routine biopsy	Present	Mature	PFL
	284	1Year	Normal	1	0	0	No	Mild	Negative	Negative	Negative	Severe	0.97205	0	0.0279503	Yes	386	Abnormal liver function	Absent	None	None
	285	2Year	CR	4	4	/	No	Mild	Severe	Severe	Severe	Intermediate	0.724638	0.00483092	0.270531	Yes	1378	Abnormal liver function	Present	Mature	PFL
	286	11month	Mild TCMR/ACR	0	0	2	No	Mild	Negative	Negative	Negative	Intermediate	0.913424	0.00291829	0.0836576	Yes	12	Abnormal liver function	Present	Immature	Agg
	287	10month	Normal	2	3	0	No	Mild	Negative	Negative	Severe	Mild	0.953728	0	0.0462725	Yes	31	Abnormal liver function	Absent	None	None
	288	6month	Normal	0	0	0	No	Mild	Negative	Negative	Negative	Intermediate	0.932011	0.00283286	0.0651558	Yes	85	Routine biopsy	Absent	None	None
	289	1Year	Mild TCMR/ACR	1	0	3	No	Mild	Negative	Negative	Negative	Mild	0.954825	0.00205339	0.0431211	Yes	181	Abnormal liver function	Present	Immature	Agg
	290	6month	Normal	0	0	0	No	Negative	Negative	Negative	Negative	Mild	0.988484	0	0.0115163	Yes	1451	Abnormal liver function	Absent	None	None
	291	1Year	Normal	4	2	0	No	Mild	Negative	Negative	Severe	Mild	0.944444	0	0.0555556	Yes	1482	Abnormal liver function	Absent	Mature	SFL
	292	4month	Undefined	3	1	3	No	Mild	Mild	Mild	Mild	Mild	0.946058	0.0228216	0.0311203	Yes	273	Routine biopsy	Present	Mature	PFL
	293	6month	Normal	1	0	0	No	Mild	Negative	Negative	Negative	Mild	0.993197	0	0.00680272	Yes	474	Abnormal liver function	Absent	None	None
	294	6month	Normal	2	1	1	No	Mild	Mild	Negative	Negative	Mild	0.977778	0	0.0222222	Yes	2489	Abnormal liver function	Present	Mature	PFL
	295	4month	Normal	0	0	0	No	Negative	Negative	Negative	Negative	Mild	0.990123	0	0.00987654		292	Routine biopsy	Absent	None	None
	296	6month	Normal	0	0	1	No	Negative	Negative	Negative	Negative	Mild	0.975684	0	0.0243161	Yes	554	Abnormal liver function	Absent	None	None
	297	4Year	Normal	0	0	0	No	Mild	Negative	Negative	Negative	Mild	1	0	0	Yes	575	Abnormal liver function	Absent	None	None
	298	1Year	Normal	1	0	0	No	Mild	Mild	Negative	Negative	Mild	0.996466	0	0.00353357	Yes	8	Abnormal liver function	Absent	None	None
	299	6month	Normal	1	0	0	No	Mild	Negative	Negative	Negative	Severe	0.982544	0	0.0174564		280	Routine biopsy	Absent	None	None
	300	6month	Normal	0	0	0	No	Negative	Mild	Negative	Negative	Intermediate	0.986486	0	0.0135135	Yes	130	Routine biopsy	Absent	None	None
	301	2Year	Normal	1	0	0	No	Mild	Negative	Negative	Negative	Mild	0.922297	0	0.0777027	Yes	14	Abnormal liver function	Absent	None	None
	302	4month	Normal	0	0	0	No	Mild	Mild	Negative	Negative	Mild	0.988235	0.00392157	0.00784314		333	Routine biopsy	Absent	None	None
	303	1Year	Normal	1	1	0	No	Mild	Negative	Negative	Negative	Mild	0.987143	0	0.0128571	Yes	1128	Abnormal liver function	Present	Mature	PFL
	304	1Year7month	Normal	0	0	0	No	Mild	Negative	Negative	Negative	Intermediate	0.984894	0	0.0151057	Yes	363	Abnormal liver function	Absent	None	None
	305	6month	Normal	0	0	0	No	Negative	Negative	Negative	Mild	Intermediate	0.710092	0.0623853	0.227523	Yes	1285	Abnormal liver function	Absent	None	None
	306	6month	Normal	0	0	0	Yes	Mild	Negative	Negative	Negative	Mild	0.865342	0.00883002	0.125828	Yes	3334	Abnormal liver function	Absent	None	None
	307	6month	Normal	0	0	0	No	Negative	Negative	Negative	Negative	Mild	1	0	0	Yes	1405	Abnormal liver function	Absent	None	None
	308	6month	Normal	1	0	0	No	Mild	Negative	Negative	Negative	Mild	0.89993	0	0.10007	Yes	208	Routine biopsy	Absent	None	None
	309	8month	Mild TCMR/ACR	3	0	3	No	Mild	Negative	Negative	Negative	Mild	0.988304	0	0.0116959	Yes	454	Abnormal liver function	Present	Immature	Agg
	310	1Year	Normal	0	0	0	No	Negative	Negative	Negative	Negative	Mild	0.979167	0.00173611	0.0190972	Yes	140	Routine biopsy	Absent	None	None
	311	5month	Normal	0	0	0	No	Negative	Negative	Negative	Negative	Mild	0.983645	0	0.0163551	Yes	30	Abnormal liver function	Absent	None	None
	312	6month	Normal	0	0	0	Yes	Negative	Negative	Negative	Negative	Mild	1	0	0	Yes	3	Abnormal liver function	Absent	None	None
	313	6month	Normal	2	1	1	No	Intermediate	Negative	Mild	Negative	Mild	0.862197	0.0018622	0.13594	Yes	1002	Abnormal liver function	Absent	None	None
	314	5month	Mild TCMR/ACR	2	0	5	No	Intermediate	Negative	Negative	Negative	Intermediate	0.956873	0	0.0431267	Yes	364	Abnormal liver function	Present	Immature	Agg
	315	5month	Normal	1	0	0	Yes	Mild	Mild	Negative	Negative	Intermediate	0.989811	0.00727802	0.00291121	Yes	2018	Abnormal liver function	Absent	None	None
	316	8month	Normal	0	0	0	No	Negative	Mild	Negative	Negative	Mild	1	0	0	Yes	211	Routine biopsy	Absent	None	None
	317	6month	Normal	2	0	0	No	Mild	Negative	Negative	Negative	Severe	0.990909	0	0.00909091	Yes	2159	Abnormal liver function	Absent	None	None
	318	1Year	Normal	0	0	0	No	Mild	Mild	Negative	Negative	Mild	0.987234	0.00425532	0.00851064	Yes	1385	Abnormal liver function	Absent	None	None
	319	6month	Mild TCMR/ACR	2	0	4	No	Mild	Negative	Mild	Negative	Mild	0.981651	0	0.0183486	Yes	618	Abnormal liver function	Present	Immature	Agg
	320	6month	Normal	0	0	0	No	Mild	Mild	Negative	Negative	Mild	0.966292	0.00749064	0.0262172	Yes	420	Abnormal liver function	Absent	None	None
	321	1Year	Normal	0	0	0	No	Mild	Negative	Negative	Mild	Intermediate	0.989329	0	0.0106707	Yes	452	Abnormal liver function	Absent	None	None
	322	2Year5month	Normal	0	0	0	Yes	Mild	Negative	Negative	Negative	Mild	0.983069	0	0.0169312	Yes	505	Abnormal liver function	Absent	None	None
	323	3month	Normal	0	0	0	No	Mild	Mild	Negative	Negative	Mild	0.968539	0.00224719	0.0292135	Yes	2127	Abnormal liver function	Absent	None	None
	324	1Year	Normal	1	0	0	No	Mild	Mild	Negative	Negative	Intermediate	0.979774	0.00118977	0.0190363	Yes	985	Abnormal liver function	Absent	None	None
	325	8month	Normal	1	0	0	Yes	Mild	Negative	Negative	Negative	Mild	0.97738	0	0.0226202	Yes	13	Abnormal liver function	Absent	None	None
	326	4month	Normal	0	0	0	No	Mild	Negative	Mild	Negative	Mild	0.930233	0	0.0697674	Yes	365	Abnormal liver function	Absent	None	None
	327	4month	Moderate TCMR/ACR	3	0	6	No	Intermediate	Negative	Mild	Negative	Intermediate	0.919463	0	0.0805369	Yes	716	Abnormal liver function	Present	Immature	Agg
	328	2Year	Normal	0	0	0	No	Mild	Negative	Negative	Negative	Intermediate	0.922481	0.00155039	0.075969	Yes	2184	Abnormal liver function	Absent	None	None
	329	6month	Normal	0	0	0	Yes	Mild	Mild	Negative	Negative	Intermediate	0.968992	0	0.0310078	Yes	1071	Abnormal liver function	Absent	None	None
	330	9month	Normal	3	1	0	No	Mild	Negative	Mild	Negative	Mild	0.943396	0	0.0566038	Yes	1490	Abnormal liver function	Present	Mature	PFL
	331	2Year	Undefined	2	0	2	No	Mild	Negative	Negative	Negative	Intermediate	0.909574	0.0212766	0.0691489	Yes	118	Routine biopsy	Present	Immature	Agg
	332	7month	Normal	0	0	0	No	Mild	Negative	Negative	Negative	Mild	0.940397	0.0013245	0.0582781	Yes	6	Abnormal liver function	Absent	None	None
	333	4month	Normal	0	0	0	Yes	Mild	Negative	Negative	Negative	Mild	0.993421	0	0.00657895	Yes	836	Abnormal liver function	Absent	None	None
	334	7month	Normal	1	0	0	Yes	Mild	Mild	Negative	Negative	Intermediate	0.977839	0.00831025	0.0138504	Yes	157	Routine biopsy	Absent	None	None
	335	6month	Normal	0	0	0	No	Mild	Negative	Negative	Negative	Intermediate	0.970968	0	0.0290323	Yes	840	Abnormal liver function	Absent	None	None
	336	3month	Mild TCMR/ACR	2	0	3	Yes	Mild	Negative	Negative	Negative	Mild	0.928421	0	0.0715789	Yes	8	Abnormal liver function	Present	Immature	Agg
	337	8month	Normal	0	0	0	No	Mild	Mild	Negative	Negative	Intermediate	0.977667	0	0.0223325	Yes	63	Routine biopsy	Absent	None	None
	338	7month	Normal	1	0	0	No	Mild	Mild	Negative	Negative	Mild	0.993878	0	0.00612245	Yes	690	Abnormal liver function	Absent	None	None
	339	6month	Normal	0	0	0	No	Mild	Negative	Negative	Negative	Intermediate	0.989362	0	0.0106383	Yes	48	Routine biopsy	Absent	None	None
	340	7month	Normal	0	0	0	No	Mild	Mild	Negative	Negative	Intermediate	0.908407	0.00125471	0.0903388	Yes	34	Routine biopsy	Absent	None	None
	341	4month	Normal	1	0	0	Yes	Mild	Mild	Negative	Negative	Intermediate	0.98227	0	0.0177305	Yes	1333	Abnormal liver function	Absent	None	None
	342	5month	Normal	1	0	0	No	Mild	Negative	Mild	Negative	Intermediate	0.960141	0.00117233	0.038687	Yes	224	Routine biopsy	Absent	None	None
	343	2Year	Normal	0	0	0	No	Negative	Negative	Negative	Negative	Mild	0.98513	0.00743494	0.00743494		338	Routine biopsy	Absent	None	None
	344	7month	Normal	0	0	0	No	Mild	Mild	Negative	Negative	Intermediate	0.938294	0.00362976	0.0580762	Yes	1820	Abnormal liver function	Absent	None	None
	345	5Year5month	Normal	0	0	0	No	Mild	Mild	Negative	Negative	Intermediate	0.995885	0	0.00411523	Yes	69	Routine biopsy	Absent	None	None
	346	6month	Moderate TCMR/ACR	2	0	5	Yes	Mild	Negative	Negative	Negative	Mild	0.978967	0	0.0210325	Yes	20	Abnormal liver function	Present	Immature	Agg
	347	5month	Normal	0	0	0	No	Mild	Negative	Negative	Negative	Mild	0.9199	0.0150188	0.0650814	Yes	1285	Abnormal liver function	Absent	None	None
	348	8month	Normal	0	0	0	No	Severe	Negative	Negative	Negative	Mild	0.978448	0	0.0215517	Yes	757	Abnormal liver function	Absent	None	None
	349	6month	Normal	0	0	0	No	Mild	Mild	Mild	Negative	Mild	0.980462	0.0053286	0.0142096	Yes	1869	Abnormal liver function	Absent	None	None
	350	4month	Normal	0	2	0	No	Mild	Mild	Negative	Severe	Mild	0.912127	0.00175747	0.086116	Yes	850	Abnormal liver function	Absent	None	None
	351	6month	Normal	1	0	0	Yes	Mild	Negative	Negative	Negative	Mild	0.987013	0	0.012987	Yes	1264	Abnormal liver function	Absent	None	None
	352	3Year	Normal	2	0	0	Yes	Mild	Negative	Negative	Negative	Mild	0.990318	0.00138313	0.00829875	Yes	742	Abnormal liver function	Present	Mature	PFL
	353	5month	Normal	1	0	0	No	Mild	Negative	Negative	Negative	Intermediate	0.992701	0	0.00729927	Yes	1490	Abnormal liver function	Absent	None	None
	354	10Year	Mild TCMR/ACR	2	0	3	No	Mild	Negative	Negative	Negative	Intermediate	0.962366	0	0.0376344	Yes	27	Abnormal liver function	Present	Immature	Agg
	355	6month	Normal	0	0	0	No	Mild	Negative	Negative	Negative	Intermediate	0.975332	0	0.0246679	Yes	1100	Abnormal liver function	Absent	None	None
	356	4month	Normal	0	0	0	No	Mild	Negative	Negative	Negative	Mild	0.980843	0.00191571	0.0172414	Yes	63	Routine biopsy	Absent	None	None
	357	6month	Normal	1	0	0	No	Mild	Mild	Negative	Negative	Intermediate	0.985185	0.00987654	0.00493827	Yes	18	Abnormal liver function	Absent	None	None
	358	5month	Normal	0	1	0	No	Mild	Negative	Negative	Mild	Intermediate	0.959322	0	0.040678	Yes	2842	Abnormal liver function	Absent	None	None
	359	6month	Normal	2	0	0	Yes	Mild	Negative	Negative	Negative	Mild	0.98855	0	0.0114504	Yes	220	Routine biopsy	Absent	None	None
	360	1Year	Normal	1	0	0	No	Mild	Negative	Negative	Negative	Mild	0.98324	0	0.0167598	Yes	1442	Abnormal liver function	Absent	None	None
	361	5month	Mild TCMR/ACR	3	0	4	No	Intermediate	Negative	Negative	Negative	Mild	0.966387	0	0.0336134	Yes	11	Abnormal liver function	Present	Immature	Agg
	362	9month	Mild TCMR/ACR	2	2	4	No	Severe	Mild	Negative	Mild	Intermediate	0.947808	0	0.0521921	Yes	218	Abnormal liver function	Present	Mature	SFL
	363	10month	Normal	3	1	0	No	Intermediate	Severe	Negative	Mild	Severe	0.975062	0	0.0249377	Yes	41	Routine biopsy	Absent	None	None
	364	7month	Mild TCMR/ACR	3	0	5	No	Mild	Negative	Mild	Negative	Mild	0.952984	0	0.0470163		330	Abnormal liver function	Present	Immature	Agg
	365	1Year	Normal	0	0	0	No	Mild	Mild	Mild	Mild	Mild	0.96488	0	0.0351201	Yes	1622	Abnormal liver function	Absent	None	None
	366	7month	Normal	0	0	0	No	Negative	Negative	Negative	Negative	Intermediate	0.993846	0	0.00615385	Yes	86	Routine biopsy	Absent	None	None
	367	6month	Normal	3	0	0	No	Intermediate	Negative	Mild	Negative	Mild	0.948148	0	0.0518519	Yes	24	Abnormal liver function	Absent	None	None
	368	10Year	Normal	0	0	0	No	Negative	Mild	Negative	Negative	Intermediate	0.962963	0	0.037037	Yes	177	Routine biopsy	Absent	None	None
	369	6month	Normal	0	0	0	No	Mild	Mild	Negative	Negative	Mild	0.954704	0.00348432	0.0418118	Yes	666	Abnormal liver function	Absent	None	None
	370	6month	Mild TCMR/ACR	3	1	4	No	Mild	Mild	Mild	Mild	Intermediate	0.863636	0	0.136364	Yes	23	Abnormal liver function	Present	Immature	Agg
	371	6month	Normal	0	0	0	Yes	Mild	Negative	Negative	Negative	Mild	0.978261	0	0.0217391	Yes	57	Routine biopsy	Absent	None	None
	372	6month	Normal	0	0	0	No	Negative	Mild	Negative	Negative	Mild	0.992509	0.00187266	0.00561798	Yes	2076	Abnormal liver function	Absent	None	None
	373	4month	Normal	0	0	0	No	Negative	Mild	Negative	Negative	Mild	0.989691	0	0.0103093	Yes	164	Routine biopsy	Absent	None	None
	374	6month	Normal	2	0	0	Yes	Mild	Negative	Negative	Negative	Mild	0.981405	0	0.018595	Yes	66	Routine biopsy	Absent	None	None
	375	3Year	Normal	1	0	0	No	Mild	Negative	Negative	Negative	Mild	0.984925	0	0.0150754	Yes	175	Routine biopsy	Absent	None	None
	376	6month	Normal	1	0	0	Yes	Mild	Negative	Negative	Negative	Mild	1	0	0	Yes	116	Routine biopsy	Absent	None	None
	377	6month	Normal	1	3	0	No	Mild	Negative	Negative	Mild	Mild	0.988701	0	0.0112994	Yes	183	Routine biopsy	Absent	None	None
	378	4month	Normal	1	1	0	No	Mild	Negative	Mild	Mild	Mild	0.98091	0.00587371	0.0132159	Yes	170	Routine biopsy	Absent	None	None
	379	2Year	Normal	1	0	0	No	Mild	Negative	Negative	Negative	Intermediate	0.983356	0.00416089	0.0124827	Yes	187	Routine biopsy	Absent	None	None
	380	1Year	Normal	1	0	1	No	Mild	Negative	Negative	Negative	Mild	0.988764	0.00561798	0.00561798	Yes	4335	Abnormal liver function	Present	Mature	PFL
	381	9month	Normal	0	0	0	No	Negative	Mild	Negative	Mild	Intermediate	0.990566	0	0.00943396	Yes	39	Routine biopsy	Absent	None	None
	382	1Year	Normal	3	0	0	No	Intermediate	Negative	Negative	Negative	Mild	0.978852	0	0.021148	Yes	1883	Abnormal liver function	Present	Mature	PFL
	383	10month	Normal	0	0	0	No	Mild	Mild	Negative	Negative	Intermediate	0.991113	0	0.00888681	Yes	10	Abnormal liver function	Absent	None	None
	384	10month	Normal	0	0	0	No	Negative	Mild	Negative	Negative	Intermediate	1	0	0	Yes	7	Abnormal liver function	Absent	None	None
	385	6month	Normal	2	2	0	No	Intermediate	Mild	Negative	Mild	Intermediate	0.967033	0	0.032967	Yes	250	Routine biopsy	Absent	None	None
	386	13Year	Normal	0	0	0	No	Negative	Negative	Negative	Negative	Intermediate	0.997967	0	0.00203252	Yes	1420	Abnormal liver function	Absent	None	None
	387	2Year	Normal	1	0	0	Yes	Mild	Mild	Negative	Negative	Mild	0.913793	0.00344828	0.0827586	Yes	7	Abnormal liver function	Absent	None	None
	388	5month	Normal	0	0	0	No	Negative	Negative	Negative	Negative	Intermediate	0.97931	0.00229885	0.0183908	Yes	1974	Abnormal liver function	Absent	None	None
	389	8month	Normal	0	0	0	No	Mild	Negative	Negative	Negative	Intermediate	0.992754	0	0.00724638	Yes	24	Abnormal liver function	Absent	None	None
	390	6month	Normal	0	0	0	No	Mild	Negative	Negative	Negative	Mild	0.989286	0	0.0107143	Yes	1298	Abnormal liver function	Absent	None	None
	391	1Year10month	Normal	3	0	0	No	Intermediate	Negative	Negative	Negative	Intermediate	0.865385	0	0.134615	Yes	165	Routine biopsy	Absent	None	None
	392	7month	Normal	1	0	0	No	Mild	Negative	Negative	Negative	Mild	0.939241	0	0.0607595	Yes	1211	Abnormal liver function	Absent	None	None
	393	8month	Normal	0	0	0	No	Mild	Negative	Negative	Negative	Intermediate	0.994495	0	0.00550459	Yes	643	Abnormal liver function	Absent	None	None
	394	5month	Normal	1	1	0	No	Mild	Negative	Negative	Mild	Intermediate	0.98927	0.00429184	0.00643777	Yes	1409	Abnormal liver function	Absent	None	None
	395	6month	Normal	1	0	0	No	Mild	Negative	Negative	Negative	Intermediate	0.985915	0	0.0140845	Yes	1238	Abnormal liver function	Present	Immature	Agg
	396	4month	Normal	0	0	0	No	Mild	Mild	Negative	Negative	Intermediate	0.991453	0	0.00854701	Yes	273	Routine biopsy	Absent	None	None
	397	6month	Mild TCMR/ACR	2	0	3	No	Mild	Negative	Negative	Negative	Mild	0.894118	0.00392157	0.101961	Yes	1747	Abnormal liver function	Present	Immature	Agg
	398	8month	Normal	3	1	0	No	Intermediate	Mild	Negative	Mild	Intermediate	0.941935	0.00215054	0.055914	Yes	28	Abnormal liver function	Present	Mature	SFL
	399	13month	Normal	0	0	0	No	Mild	Negative	Negative	Negative	Mild	0.989259	0	0.0107411		331	Routine biopsy	Absent	None	None
	400	3month	Mild TCMR/ACR	2	0	3	No	Mild	Mild	Negative	Negative	Severe	0.531021	0.000396432	0.468583	Yes	935	Abnormal liver function	Present	Immature	Agg
	401	1Year2month	Moderate TCMR/ACR	3	0	7	No	Intermediate	Mild	Negative	Negative	Mild	0.870416	0.00244499	0.127139	Yes	13	Abnormal liver function	Present	Immature	Agg
	402	2Year1month	CR	3	4	/	No	Severe	Negative	Mild	Severe	Mild	0.966443	0.00223714	0.0313199	Yes	2928	Abnormal liver function	Present	Mature	SFL
	403	7month	Severe TCMR/ACR	4	4	9	No	Mild	Mild	Severe	Severe	Severe	0.998258	0	0.00174216	Yes	29	Abnormal liver function	Present	Mature	PFL
	404	5Year	Normal	0	0	0	No	Mild	Negative	Negative	Negative	Negative	0.969432	0.00436681	0.0262009	Yes	1008	Abnormal liver function	Absent	None	None
	405	1Year	Mild TCMR/ACR	2	1	5	No	Intermediate	Negative	Negative	Mild	Mild	0.804143	0	0.195857	Yes	34	Abnormal liver function	Present	Immature	Agg
	406	7month	Normal	0	0	0	No	Mild	Negative	Negative	Mild	Negative	0.955224	0	0.0447761		287	Routine biopsy	Absent	None	None
	407	6month	Mild TCMR/ACR	1	0	4	No	Mild	Mild	Negative	Negative	Mild	0.834507	0	0.165493	Yes	40	Abnormal liver function	Present	Immature	Agg
	408	7month	Normal	0	0	0	No	Mild	Negative	Negative	Negative	Mild	0.970696	0.010989	0.018315	Yes	1072	Abnormal liver function	Absent	None	None
	409	6month	Normal	0	0	0	No	Mild	Mild	Negative	Negative	Mild	0.986979	0.0130208	0	Yes	25	Abnormal liver function	Absent	None	None
	410	11month	Normal	1	0	0	No	Mild	Negative	Negative	Negative	Mild	0.980695	0	0.019305	Yes	20	Abnormal liver function	Absent	None	None
	411	2Year	Normal	0	0	0	No	Mild	Negative	Negative	Negative	Negative	0.964623	0.00471698	0.0306604	Yes	1476	Abnormal liver function	Absent	None	None
	412	6month	Normal	0	1	0	No	Mild	Negative	Negative	Mild	Mild	0.955257	0.0134228	0.0313199	Yes	20	Abnormal liver function	Absent	None	None
	413	1Year	Normal	0	0	0	No	Mild	Negative	Negative	Negative	Mild	0.984472	0.0124224	0.00310559	Yes	1526	Abnormal liver function	Absent	None	None
	414	5month	Normal	0	0	0	No	Mild	Negative	Negative	Negative	Mild	0.96267	0.00452489	0.0328054	Yes	1250	Abnormal liver function	Absent	None	None
	415	6month	Normal	0	0	0	No	Negative	Negative	Negative	Negative	Mild	0.926893	0.00130548	0.0718016	Yes	2191	Abnormal liver function	Absent	None	None
	416	6month	Mild TCMR/ACR	2	1	5	No	Mild	Mild	Negative	Mild	Mild	0.938776	0.00145773	0.0597668	Yes	170	Abnormal liver function	Present	Immature	Agg
	417	7Year	Normal	1	1	0	No	Mild	Negative	Negative	Mild	Mild	0.986994	0	0.0130058	Yes	208	Routine biopsy	Absent	None	None
	418	9Year3month	Normal	0	0	0	No	Mild	Negative	Negative	Negative	Negative	0.956081	0	0.0439189	Yes	28	Abnormal liver function	Absent	None	None
	419	8month	Normal	2	1	0	No	Severe	Negative	Negative	Negative	Intermediate	0.947154	0.00542005	0.0474255	Yes	204	Routine biopsy	Present	Mature	PFL
	420	10month	Normal	0	0	0	No	Mild	Negative	Negative	Negative	Mild	0.959821	0.0111607	0.0290179	Yes	36	Routine biopsy	Absent	None	None
	421	5month	Normal	0	0	0	No	Mild	Negative	Negative	Negative	Mild	0.959596	0	0.040404	Yes	1113	Abnormal liver function	Absent	None	None
	422	4month	Normal	1	0	0	No	Mild	Negative	Negative	Negative	Mild	0.988401	0.000519346	0.0110794	Yes	838	Abnormal liver function	Absent	None	None
	423	2Year	Normal	0	0	0	No	Mild	Negative	Negative	Negative	Mild	0.929697	0.00242424	0.0678788	Yes	2063	Abnormal liver function	Absent	None	None
	424	12month	Normal	0	0	0	No	Mild	Negative	Negative	Negative	Intermediate	0.842199	0.0035461	0.154255	Yes	874	Abnormal liver function	Absent	None	None
	425	9month	Normal	0	0	0	No	Negative	Mild	Negative	Negative	Mild	0.768539	0.0011236	0.230337	Yes	31	Abnormal liver function	Absent	None	None
	426	11month	Normal	0	0	0	No	Mild	Negative	Negative	Negative	Mild	0.906762	0.0478433	0.0453946	Yes	23	Abnormal liver function	Absent	None	None
	427	10month	Normal	0	0	0	No	Mild	Negative	Negative	Negative	Intermediate	0.959429	0.00227199	0.0382993	Yes	37	Routine biopsy	Absent	None	None
	428	1Year4month	Normal	0	0	0	No	Mild	Severe	Negative	Negative	Mild	0.587467	0	0.412533	Yes	1098	Abnormal liver function	Absent	None	None
	429	1Year4month	CR	1	0	6	No	Mild	Negative	Negative	Negative	Severe	0.583243	0.00435256	0.412405		324	Abnormal liver function	Present	Immature	Agg
	430	9month	Normal	1	0	0	No	Mild	Negative	Negative	Negative	Mild	0.840042	0.00105932	0.158898	Yes	1198	Abnormal liver function	Absent	None	None
	431	6month	Normal	0	0	0	No	Mild	Negative	Negative	Negative	Mild	0.929795	0.00856164	0.0616438	Yes	2940	Abnormal liver function	Absent	None	None
	432	7month	Normal	0	0	0	No	Mild	Negative	Negative	Negative	Intermediate	0.884658	0	0.115342	Yes	140	Routine biopsy	Absent	None	None
	433	13month	Normal	0	0	0	No	Mild	Negative	Negative	Negative	Mild	0.913978	0	0.0860215	Yes	1715	Abnormal liver function	Absent	None	None
	434	6month	Normal	1	3	2	No	Mild	Mild	Mild	Severe	Mild	0.847991	0	0.152009	Yes	2239	Abnormal liver function	Absent	None	None
	435	8month	Normal	0	0	0	No	Mild	Negative	Negative	Negative	Negative	0.992908	0.00472813	0.00236407	Yes	10	Abnormal liver function	Absent	None	None
	436	7month	Normal	1	0	0	No	Mild	Negative	Mild	Negative	Intermediate	0.915374	0	0.0846262		363	Abnormal liver function	Absent	None	None
	437	3Year	Normal	1	0	0	No	Mild	Negative	Negative	Negative	Intermediate	0.981894	0.00835655	0.0097493	Yes	1007	Abnormal liver function	Absent	None	None
	438	18month	Normal	1	0	0	No	Mild	Negative	Mild	Negative	Severe	0.887805	0	0.112195	Yes	2954	Abnormal liver function	Absent	None	None
	439	5month	Normal	0	0	0	No	Mild	Negative	Negative	Negative	Mild	0.95979	0.0244755	0.0157343	Yes	1267	Abnormal liver function	Absent	None	None
	440	6month	Normal	0	0	0	No	Negative	Negative	Negative	Negative	Mild	0.987421	0.00419287	0.00838574	Yes	2758	Abnormal liver function	Absent	None	None
	441	7Year	CR	3	4	/	No	Severe	Severe	Severe	Severe	Severe	0.885246	0	0.114754	Yes	911	Abnormal liver function	Present	Mature	PFL
	442	6month	CR	3	4	/	No	Intermediate	Mild	Mild	Severe	Intermediate	0.687912	0.0032967	0.308791	Yes	3937	Abnormal liver function	Present	Mature	SFL
	443	6month	Normal	0	0	0	No	Mild	Negative	Negative	Negative	Mild	0.984496	0.00387597	0.0116279	Yes	2205	Abnormal liver function	Absent	None	None
	444	3Year10month	Normal	0	0	0	No	Negative	Negative	Negative	Negative	Mild	0.97	0.00428571	0.0257143	Yes	2355	Abnormal liver function	Absent	None	None
	445	6month	Normal	3	1	0	No	Intermediate	Mild	Negative	Mild	Intermediate	0.930526	0.00210526	0.0673684	Yes	2380	Abnormal liver function	Present	Mature	PFL
	446	6month	Normal	0	0	0	No	Mild	Negative	Negative	Negative	Negative	0.963043	0.00434783	0.0326087	Yes	2523	Abnormal liver function	Absent	None	None
	447	8month	Normal	2	0	0	No	Mild	Negative	Negative	Negative	Mild	0.946565	0.00254453	0.0508906	Yes	1984	Abnormal liver function	Present	Mature	PFL
	448	4Year4month	Mild TCMR/ACR	3	0	3	No	Intermediate	Negative	Negative	Negative	Mild	0.866667	0	0.133333	Yes	30	Abnormal liver function	Present	Immature	Agg
	449	7month	Normal	0	0	0	No	Negative	Negative	Negative	Negative	Severe	0.886228	0.00299401	0.110778	Yes	39	Routine biopsy	Absent	None	None
	450	10month	Normal	0	0	0	No	Mild	Negative	Negative	Negative	Intermediate	0.923557	0.0109204	0.0655226	Yes	22	Abnormal liver function	Absent	None	None
	451	1Year10month	Normal	0	0	0	No	Mild	Negative	Mild	Mild	Mild	0.991266	0	0.00873362	Yes	98	Routine biopsy	Absent	None	None
	452	6month	Normal	3	4	0	No	Mild	Negative	Negative	Severe	Intermediate	0.975728	0.0218447	0.00242718	Yes	2189	Abnormal liver function	Absent	None	None
	453	13month	Normal	0	0	0	No	Negative	Negative	Negative	Negative	Mild	0.988107	0.00099108	0.0109019	Yes	1892	Abnormal liver function	Absent	None	None
	454	5month	Normal	0	0	0	No	Mild	Mild	Mild	Negative	Intermediate	0.955405	0.00540541	0.0391892	Yes	1453	Abnormal liver function	Absent	None	None
	455	6month	Normal	1	0	0	No	Mild	Negative	Negative	Negative	Intermediate	0.880126	0.00946372	0.11041	Yes	2925	Abnormal liver function	Absent	None	None
	456	6month	Normal	1	0	0	Yes	Mild	Negative	Negative	Negative	Mild	0.974895	0	0.0251046	Yes	1968	Abnormal liver function	Absent	None	None
	457	8month	Normal	1	0	0	Yes	Mild	Negative	Negative	Negative	Intermediate	0.965625	0.0109375	0.0234375		323	Routine biopsy	Absent	None	None
	458	6month	Normal	0	0	0	No	Mild	Negative	Negative	Negative	Mild	0.983539	0.00823045	0.00823045	Yes	56	Routine biopsy	Absent	None	None
	459	8month	Normal	0	0	0	No	Negative	Negative	Negative	Negative	Mild	0.982759	0.0123153	0.00492611	Yes	16	Abnormal liver function	Absent	None	None
	460	5Year	Normal	1	1	1	No	Mild	Negative	Negative	Negative	Mild	0.817708	0.0104167	0.171875	Yes	167	Routine biopsy	Present	Mature	SFL
	461	8Year9month	Normal	4	4	/	No	Mild	Negative	Negative	Severe	Intermediate	0.931319	0.00274725	0.0659341	Yes	1945	Abnormal liver function	Absent	None	None
	462	7month	Normal	2	0	0	No	Mild	Negative	Negative	Negative	Intermediate	0.93595	0.0227273	0.0413223	Yes	1544	Abnormal liver function	Present	Mature	SFL
	463	5month	Normal	0	0	0	No	Mild	Negative	Negative	Negative	Negative	0.916084	0.0745921	0.00932401	Yes	1507	Abnormal liver function	Absent	None	None
	464	6month	Normal	0	0	0	No	Negative	Negative	Negative	Negative	Negative	0.980848	0.00273598	0.0164159	Yes	1792	Abnormal liver function	Absent	None	None
	465	5month	Normal	0	0	0	No	Mild	Mild	Negative	Mild	Intermediate	0.971351	0.00682128	0.0218281		321	Routine biopsy	Absent	None	None
	466	3month	Normal	0	0	0	No	Mild	Negative	Negative	Negative	Mild	0.994737	0.00263158	0.00263158	Yes	2292	Abnormal liver function	Absent	None	None
	467	3Year	Normal	3	1	1	No	Mild	Negative	Negative	Mild	Intermediate	0.912409	0.00729927	0.080292	Yes	68	Routine biopsy	Present	Mature	PFL
	468	1Year	Normal	0	0	0	No	Mild	Negative	Negative	Negative	Mild	0.98008	0.00796813	0.0119522	Yes	2031	Abnormal liver function	Absent	None	None
	469	1Year8month	Normal	2	2	0	No	Severe	Negative	Negative	Negative	Mild	0.881104	0	0.118896	Yes	107	Routine biopsy	Present	Mature	SFL
	470	1Year	Normal	0	0	0	No	Mild	Negative	Negative	Negative	Mild	0.977726	0.00117233	0.021102	Yes	97	Routine biopsy	Absent	None	None
	471	1Year	Moderate TCMR/ACR	3	0	6	Yes	Intermediate	Negative	Negative	Negative	Negative	0.953255	0.0100167	0.0367279	Yes	602	Abnormal liver function	Present	Immature	Agg
	472	1Year9month	Normal	0	0	0	Yes	Mild	Negative	Negative	Mild	Mild	0.966427	0	0.0335731	Yes	84	Routine biopsy	Absent	None	None
	473	1Year	Normal	0	0	0	No	Mild	Negative	Negative	Negative	Mild	0.982343	0.00321027	0.0144462	Yes	8	Abnormal liver function	Absent	None	None
	474	1Year1month	Normal	0	0	0	No	Negative	Negative	Negative	Negative	Mild	0.966325	0.00146413	0.0322108	Yes	52	Routine biopsy	Absent	None	None
	475	6month	Moderate TCMR/ACR	3	0	6	No	Severe	Mild	Negative	Negative	Intermediate	0.778736	0	0.221264	Yes	39	Abnormal liver function	Present	Immature	Agg
	476	2Year	Normal	0	0	0	No	Negative	Negative	Negative	Negative	Negative	0.947899	0.0168067	0.0352941	Yes	1493	Abnormal liver function	Absent	None	None
	477	3Year	Normal	1	0	0	No	Mild	Negative	Mild	Negative	Mild	1	0	0	Yes	155	Routine biopsy	Absent	None	None
	478	3Year	Normal	2	0	0	No	Intermediate	Negative	Negative	Negative	Intermediate	0.963068	0	0.0369318	Yes	7	Abnormal liver function	Absent	None	None
	479	9month	Normal	2	0	0	No	Mild	Negative	Negative	Negative	Mild	0.948787	0	0.0512129	Yes	927	Abnormal liver function	Present	Mature	PFL
	480	3Year	Normal	0	0	0	No	Negative	Negative	Negative	Negative	Mild	0.719101	0.00280899	0.27809	Yes	1483	Abnormal liver function	Absent	None	None
	481	8Year	Normal	0	0	0	No	Mild	Negative	Negative	Negative	Mild	1	0	0	Yes	52	Routine biopsy	Absent	None	None
	482	15Year	Normal	3	0	0	No	Intermediate	Negative	Negative	Negative	Mild	0.988827	0.0111732	0	Yes	1908	Abnormal liver function	Absent	None	None
	483	4Year	Normal	0	0	0	No	Mild	Negative	Negative	Negative	Mild	0.979716	0.0040568	0.0162272	Yes	393	Abnormal liver function	Absent	None	None
	484	5Year	Normal	0	0	0	No	Negative	Negative	Negative	Negative	Mild	0.815356	0	0.184644	Yes	219	Routine biopsy	Absent	None	None
	485	3Year	Normal	0	1	0	No	Mild	Negative	Negative	Mild	Intermediate	0.909091	0	0.0909091	Yes	218	Routine biopsy	Absent	None	None
	486	2Year	Normal	1	0	0	No	Mild	Negative	Negative	Negative	Intermediate	0.974903	0.003861	0.0212355	Yes	21	Abnormal liver function	Absent	None	None
	487	2Year9month	Normal	0	0	0	No	Mild	Negative	Negative	Negative	Intermediate	0.939698	0.00251256	0.0577889	Yes	1815	Abnormal liver function	Absent	None	None
	488	6Year	Normal	0	0	0	No	Mild	Negative	Negative	Negative	Severe	0.984483	0.00172414	0.0137931	Yes	66	Routine biopsy	Absent	None	None
	489	4Year1month	Mild TCMR/ACR	2	0	4	No	Intermediate	Negative	Negative	Negative	Intermediate	0.581667	0.01	0.408333	Yes	23	Abnormal liver function	Present	Immature	Agg
	490	63month	Normal	1	0	0	No	Mild	Negative	Negative	Mild	Severe	0.966601	0.0157171	0.0176817	Yes	720	Abnormal liver function	Absent	None	None
	491	1Year	Normal	2	0	0	No	Mild	Negative	Negative	Negative	Intermediate	1	0	0	Yes	521	Abnormal liver function	Absent	None	None
	492	12Year	Normal	2	0	1	No	Mild	Negative	Negative	Negative	Intermediate	0.925352	0	0.0746479	Yes	703	Abnormal liver function	Absent	None	None
	493	3Year5month	Undefined	2	0	3	No	Intermediate	Negative	Negative	Negative	Intermediate	0.947368	0.0197368	0.0328947	Yes	58	Routine biopsy	Absent	None	None
	494	9month	Normal	1	1	0	No	Mild	Negative	Negative	Negative	Severe	0.988506	0	0.0114943	Yes	922	Abnormal liver function	Absent	None	None
	495	2Year	Normal	0	0	0	No	Mild	Negative	Negative	Negative	Intermediate	0.823661	0	0.176339	Yes	1276	Abnormal liver function	Absent	None	None
	496	17Year	Normal	1	0	0	No	Mild	Negative	Negative	Negative	Mild	0.952381	0.00680272	0.0408163	Yes	3004	Abnormal liver function	Absent	None	None
	497	11Year	Normal	0	0	0	No	Mild	Negative	Negative	Negative	Mild	0.980456	0.00977199	0.00977199	Yes	1551	Abnormal liver function	Absent	None	None
	498	2Year	Normal	0	0	0	No	Mild	Negative	Negative	Negative	Intermediate	0.990847	0.00915332	0	Yes	2255	Abnormal liver function	Absent	None	None
	499	29Year	Normal	1	0	0	No	Mild	Negative	Negative	Negative	Severe	0.985714	0	0.0142857	Yes	1567	Abnormal liver function	Absent	None	None
	500	4Year11month	Normal	0	0	0	No	Negative	Negative	Negative	Negative	Mild	0.992574	0	0.00742574	Yes	1098	Abnormal liver function	Absent	None	None
	501	1Year11month	Normal	0	0	0	No	Mild	Negative	Negative	Negative	Mild	0.851175	0	0.148825	Yes	141	Routine biopsy	Absent	None	None
	502	9month	Moderate TCMR/ACR	3	0	5	No	Severe	Negative	Mild	Negative	Mild	0.718196	0.00161031	0.280193		341	Abnormal liver function	Present	Immature	Agg
	503	7Year	Normal	0	0	0	No	Mild	Negative	Negative	Negative	Intermediate	0.995215	0	0.00478469		343	Routine biopsy	Absent	None	None
	504	4Year	Normal	0	0	0	No	Mild	Negative	Negative	Negative	Intermediate	1	0	0	Yes	570	Abnormal liver function	Absent	None	None
	505	1Year4month	Normal	0	0	0	No	Negative	Negative	Negative	Negative	Intermediate	0.980422	0.00150602	0.0180723	Yes	3693	Abnormal liver function	Absent	None	None
	506	1Year6month	Normal	1	0	0	No	Mild	Negative	Negative	Negative	Intermediate	0.992248	0.00775194	0	Yes	84	Routine biopsy	Absent	None	None
	507	3month	Normal	0	0	0	No	Mild	Negative	Negative	Negative	Intermediate	0.960396	0.0316832	0.00792079	Yes	1015	Abnormal liver function	Absent	None	None
	508	4month	Normal	1	0	0	No	Mild	Negative	Negative	Negative	Severe	0.98626	0.00152672	0.0122137	Yes	1335	Abnormal liver function	Absent	None	None
	509	5month	Mild TCMR/ACR	2	0	4	No	Mild	Mild	Mild	Negative	Mild	0.836773	0.00562852	0.157598	Yes	838	Abnormal liver function	Present	Immature	Agg
	510	3Year6month	Normal	1	0	0	No	Mild	Mild	Negative	Negative	Intermediate	0.955272	0.0207668	0.0239617	Yes	1797	Abnormal liver function	Absent	None	None
	511	1Year	Normal	1	0	0	No	Mild	Negative	Negative	Negative	Mild	0.98878	0.00420757	0.00701262	Yes	1582	Abnormal liver function	Absent	None	None
	512	3Year	Normal	0	2	0	No	Negative	Mild	Negative	Mild	Intermediate	0.992687	0	0.00731261	Yes	620	Abnormal liver function	Absent	None	None
	513	10Year4month	Normal	1	1	0	No	Mild	Negative	Negative	Mild	Mild	0.983636	0.00727273	0.00909091	Yes	1613	Abnormal liver function	Absent	None	None
	514	5Year	CR	4	3	/	No	Severe	Negative	Mild	Severe	Intermediate	0.810742	0.00511509	0.184143	Yes	99	Abnormal liver function	Present	Mature	SFL
	515	2Year	Normal	0	0	0	No	Negative	Negative	Negative	Negative	Negative	0.996047	0	0.00395257	Yes	2295	Abnormal liver function	Absent	None	None
	516	1Year1month	Moderate TCMR/ACR	3	0	5	No	Intermediate	Negative	Mild	Negative	Mild	0.530151	0	0.469849	Yes	111	Abnormal liver function	Present	Immature	Agg
	517	2Year1month	Normal	3	1	0	No	Severe	Negative	Negative	Negative	Mild	0.487854	0	0.512146	Yes	2483	Abnormal liver function	Absent	None	None
	518	1Year3month	Mild TCMR/ACR	2	0	4	Yes	Mild	Negative	Negative	Negative	Mild	0.977511	0	0.0224888		344	Abnormal liver function	Present	Immature	Agg
	519	3Year	Normal	0	0	0	No	Mild	Negative	Negative	Negative	Intermediate	0.9825	0	0.0175	Yes	719	Abnormal liver function	Absent	None	None
	520	10Year	Normal	0	0	0	No	Mild	Negative	Negative	Negative	Negative	0.859107	0.00859107	0.132302	Yes	33	Routine biopsy	Absent	None	None
	521	3Year1month	Normal	1	0	0	No	Mild	Negative	Negative	Negative	Intermediate	0.973684	0	0.0263158	Yes	18	Abnormal liver function	Absent	None	None
	522	4month	Normal	1	0	0	No	Mild	Negative	Negative	Negative	Intermediate	0.971168	0	0.0288316	Yes	2388	Abnormal liver function	Absent	None	None
	523	1Year2month	Normal	1	0	0	No	Mild	Negative	Negative	Negative	Mild	0.987562	0	0.0124378	Yes	567	Abnormal liver function	Absent	None	None
	524	3Year8month	Normal	1	0	0	No	Mild	Negative	Negative	Negative	Intermediate	0.995204	0.00239808	0.00239808	Yes	118	Routine biopsy	Absent	None	None
	525	3Year1month	Normal	2	2	0	No	Intermediate	Negative	Negative	Mild	Intermediate	0.882692	0.00192308	0.115385	Yes	1054	Abnormal liver function	Absent	None	None
	526	46Year	Normal	0	0	0	No	Negative	Negative	Negative	Negative	Intermediate	0.99093	0.00453515	0.00453515	Yes	1819	Abnormal liver function	Absent	None	None
	527	62month	Normal	1	0	0	No	Mild	Negative	Negative	Negative	Mild	0.95815	0.0330396	0.00881057	Yes	462	Abnormal liver function	Absent	None	None
	528	59month	Normal	1	0	0	No	Mild	Negative	Negative	Negative	Mild	0.963526	0	0.0364742	Yes	2045	Abnormal liver function	Absent	None	None
	529	7Year	Normal	1	0	0	No	Mild	Negative	Negative	Negative	Mild	0.992147	0	0.0078534	Yes	40	Routine biopsy	Absent	None	None
	530	7Year10month	Normal	1	0	0	No	Mild	Negative	Negative	Negative	Mild	0.964489	0.00710227	0.0284091	Yes	1631	Abnormal liver function	Absent	None	None
	531	1Year8month	Normal	1	0	0	No	Mild	Negative	Negative	Negative	Negative	0.895652	0	0.104348	Yes	1169	Abnormal liver function	Absent	None	None
	532	1Year5month	Normal	1	0	0	No	Mild	Negative	Negative	Negative	Mild	0.965451	0.00191939	0.0326296	Yes	944	Abnormal liver function	Absent	None	None
	533	2Year2month	Normal	2	0	0	No	Mild	Negative	Negative	Negative	Mild	0.953526	0.00641026	0.0400641	Yes	2033	Abnormal liver function	Absent	None	None
	534	5Year	Normal	0	0	0	No	Mild	Negative	Negative	Negative	Mild	0.998668	0	0.00133156	Yes	1680	Abnormal liver function	Absent	None	None
	535	13Year2month	Normal	1	0	0	No	Mild	Negative	Negative	Negative	Intermediate	0.984163	0.0135747	0.00226244	Yes	1043	Abnormal liver function	Absent	None	None
	536	13Year	Normal	2	0	0	No	Mild	Negative	Negative	Negative	Intermediate	0.980658	0.00967118	0.00967118	Yes	40	Routine biopsy	Absent	None	None
	537	13Year8month	Normal	0	0	0	No	Mild	Negative	Negative	Negative	Mild	0.96319	0	0.0368098	Yes	2171	Abnormal liver function	Absent	None	None
	538	12Year2month	Moderate TCMR/ACR	3	1	6	No	Severe	Negative	Negative	Negative	Intermediate	0.629888	0.00139665	0.368715	Yes	28	Abnormal liver function	Present	Immature	Agg
	539	12Year11month	Normal	1	0	0	No	Mild	Negative	Negative	Negative	Negative	0.890438	0.00398406	0.105578	Yes	1240	Abnormal liver function	Absent	None	None
	540	3Year5month	Normal	1	0	0	No	Mild	Negative	Negative	Negative	Mild	0.984032	0.00199601	0.0139721	Yes	53	Routine biopsy	Absent	None	None
	541	4Year8month	Normal	2	1	0	No	Mild	Negative	Negative	Mild	Mild	0.976401	0.0103245	0.0132743	Yes	1136	Abnormal liver function	Absent	None	None
	542	7month	Moderate TCMR/ACR	3	0	5	No	Severe	Negative	Mild	Negative	Mild	0.526989	0.0142045	0.458807	Yes	26	Abnormal liver function	Present	Immature	Agg
	543	6Year	Normal	0	0	0	No	Mild	Negative	Negative	Negative	Intermediate	0.973761	0.0116618	0.0145773	Yes	1158	Abnormal liver function	Absent	None	None
	544	4Year	Normal	0	0	0	No	Mild	Negative	Negative	Negative	Mild	0.949569	0.00123001	0.0492005	Yes	13	Abnormal liver function	Absent	None	None
	545	5month	Normal	2	1	1	No	Intermediate	Negative	Negative	Mild	Intermediate	0.990708	0	0.00929152	Yes	1135	Abnormal liver function	Absent	None	None
	546	1Year	Undefined	3	0	2	No	Mild	Negative	Negative	Negative	Mild	0.792857	0.127143	0.08	Yes	914	Abnormal liver function	Absent	None	None
	547	1Year	Normal	0	0	0	No	Negative	Negative	Negative	Negative	Mild	0.669801	0.00208986	0.328109	Yes	1749	Abnormal liver function	Absent	None	None
	548	7month	Severe TCMR/ACR	4	2	8	No	Severe	Severe	Negative	Severe	Severe	0.709191	0.0123457	0.278464	Yes	1289	Abnormal liver function	Present	Mature	SFL
	549	1Year10month	Normal	1	0	0	No	Mild	Negative	Negative	Negative	Mild	0.979412	0.00588235	0.0147059	Yes	1631	Abnormal liver function	Absent	None	None
	550	13Year	Normal	0	1	0	No	Mild	Negative	Negative	Mild	Mild	0.981034	0.012069	0.00689655	Yes	3223	Abnormal liver function	Absent	None	None
	551	3Year7month	Normal	1	0	1	No	Mild	Negative	Negative	Negative	Mild	0.97166	0.00809717	0.0202429	Yes	1491	Abnormal liver function	Absent	None	None
	552	7month	Moderate TCMR/ACR	3	0	4	No	Severe	Mild	Negative	Negative	Mild	0.730072	0.00181159	0.268116	Yes	36	Abnormal liver function	Present	Mature	SFL
	553	7Year7month	Normal	1	0	0	No	Mild	Negative	Negative	Negative	Mild	0.971545	0.00406504	0.0243902	Yes	1525	Abnormal liver function	Absent	None	None
	554	3Year7month	Normal	1	0	1	No	Mild	Negative	Negative	Severe	Mild	0.954301	0.00268817	0.0430108	Yes	7	Abnormal liver function	Absent	None	None
	555	12month	Normal	2	0	1	No	Severe	Negative	Negative	Negative	Negative	0.944767	0.00436047	0.0508721	Yes	807	Abnormal liver function	Absent	None	None
	556	15Year	CR	2	3	/	No	Severe	Negative	Mild	Severe	Mild	0.865835	0.00156006	0.132605	Yes	1664	Abnormal liver function	Present	Mature	SFL
	557	13Year	Normal	0	0	0	No	Negative	Negative	Negative	Negative	Mild	0.985366	0.00243902	0.0121951	Yes	1781	Abnormal liver function	Absent	None	None
	558	5Year5month	Normal	0	0	0	No	Mild	Negative	Negative	Negative	Mild	1	0	0	Yes	1959	Abnormal liver function	Absent	None	None
	559	1Year	Undefined	0	0	1	No	Mild	Negative	Negative	Negative	Mild	0.934426	0.00819672	0.057377	Yes	38	Routine biopsy	Absent	None	None
	560	3month	Normal	0	0	0	No	Mild	Negative	Negative	Negative	Mild	0.965517	0.0328407	0.00164204	Yes	1446	Abnormal liver function	Absent	None	None
	561	8Year1month	Normal	1	1	0	No	Mild	Negative	Negative	Negative	Mild	0.818414	0.0102302	0.171355	Yes	27	Abnormal liver function	Absent	None	None
	562	5Year	Normal	0	0	0	No	Mild	Negative	Negative	Negative	Negative	0.806748	0.00306749	0.190184	Yes	467	Abnormal liver function	Absent	None	None
	563	1Year	Normal	1	0	0	No	Mild	Negative	Negative	Negative	Negative	0.957071	0.00126263	0.0416667	Yes	1201	Abnormal liver function	Absent	None	None
	564	10Year	Normal	1	1	1	No	Mild	Negative	Negative	Mild	Severe	0.76933	0	0.23067	Yes	6	Abnormal liver function	Absent	None	None
	565	1Year	Normal	0	0	0	No	Negative	Negative	Negative	Negative	Mild	0.95082	0.045082	0.00409836	Yes	77	Routine biopsy	Absent	None	None
	566	5Year	Normal	1	0	0	No	Mild	Negative	Negative	Negative	Mild	0.962963	0.010582	0.026455	Yes	1233	Abnormal liver function	Absent	None	None
	567	6month	Normal	1	0	0	No	Mild	Negative	Negative	Negative	Mild	0.953209	0.00935829	0.0374332	Yes	239	Routine biopsy	Absent	None	None
	568	3Year	Normal	0	0	0	No	Mild	Negative	Negative	Negative	Mild	0.97971	0	0.0202899	Yes	1704	Abnormal liver function	Absent	None	None
	569	1Year	Normal	1	0	0	No	Mild	Negative	Negative	Negative	Intermediate	0.980769	0	0.0192308	Yes	1397	Abnormal liver function	Absent	None	None
	570	6month	Normal	2	0	1	No	Intermediate	Negative	Negative	Negative	Mild	0.952489	0.0113122	0.0361991	Yes	414	Abnormal liver function	Absent	None	None
	571	1Year	Normal	3	0	0	Yes	Intermediate	Negative	Negative	Negative	Mild	0.838174	0.0311203	0.130705	Yes	1155	Abnormal liver function	Absent	None	None
	572	8month	Normal	0	0	0	No	Mild	Negative	Negative	Negative	Mild	0.982301	0.00442478	0.0132743	Yes	445	Abnormal liver function	Absent	None	None
	573	1Year	Normal	3	0	0	No	Severe	Negative	Negative	Negative	Intermediate	0.817259	0	0.182741	Yes	915	Abnormal liver function	Present	Mature	SFL
	574	7month	Normal	0	0	0	No	Mild	Negative	Negative	Negative	Mild	0.974125	0.00152207	0.0243531	Yes	2012	Abnormal liver function	Absent	None	None
	575	6month	Moderate TCMR/ACR	3	0	5	No	Intermediate	Negative	Negative	Negative	Intermediate	0.607868	0.00126904	0.390863	Yes	55	Abnormal liver function	Present	Immature	Agg
	576	8month	Normal	1	0	0	No	Mild	Negative	Negative	Negative	Negative	0.97181	0.00296736	0.0252226	Yes	42	Routine biopsy	Absent	None	None
	577	5month	Normal	1	0	0	No	Mild	Negative	Negative	Negative	Negative	0.91455	0.0138568	0.0715935	Yes	1226	Abnormal liver function	Absent	None	None
	578	4Year	Normal	0	0	0	No	Negative	Negative	Negative	Negative	Mild	0.849246	0	0.150754	Yes	9	Abnormal liver function	Absent	None	None
	579	7month	Normal	0	0	0	No	Mild	Negative	Negative	Negative	Mild	0.982684	0.010101	0.00721501	Yes	1916	Abnormal liver function	Absent	None	None
	580	1Year	Normal	2	0	0	No	Intermediate	Negative	Negative	Negative	Negative	0.935333	0	0.0646673	Yes	1151	Abnormal liver function	Absent	None	None
	581	5month	Undefined	1	1	2	No	Mild	Negative	Negative	Mild	Mild	0.95952	0	0.0404798	Yes	196	Routine biopsy	Absent	None	None
	582	1Year	Normal	1	0	0	No	Mild	Negative	Negative	Negative	Intermediate	0.964286	0.00649351	0.0292208	Yes	1490	Abnormal liver function	Absent	None	None
	583	1Year	Normal	1	0	0	No	Mild	Negative	Negative	Negative	Negative	0.957903	0.00158856	0.0405083	Yes	1917	Abnormal liver function	Absent	None	None
	584	1Year3month	Normal	1	1	0	No	Mild	Mild	Negative	Mild	Mild	1	0	0	Yes	1345	Abnormal liver function	Absent	None	None
	585	1Year	Normal	0	0	0	No	Mild	Negative	Negative	Negative	Mild	0.990654	0	0.00934579	Yes	2236	Abnormal liver function	Absent	None	None
	586	9month	Normal	1	0	0	No	Mild	Negative	Negative	Negative	Mild	0.989884	0	0.0101156	Yes	2371	Abnormal liver function	Absent	None	None
	587	11month	Normal	1	0	0	No	Mild	Negative	Negative	Negative	Negative	0.663664	0	0.336336	Yes	11	Abnormal liver function	Absent	None	None
	588	1Year	Normal	2	2	0	No	Intermediate	Mild	Negative	Negative	Intermediate	0.919094	0	0.0809061	Yes	10	Abnormal liver function	Absent	None	None
	589	6month	Normal	1	1	0	No	Mild	Negative	Negative	Negative	Mild	0.88601	0	0.11399	Yes	794	Abnormal liver function	Absent	None	None
	590	1Year	Normal	0	0	0	No	Mild	Negative	Negative	Negative	Negative	0.975477	0.00544959	0.0190736	Yes	1623	Abnormal liver function	Absent	None	None
	591	1Year	Normal	1	0	0	No	Mild	Negative	Negative	Negative	Negative	0.97449	0	0.0255102	Yes	1056	Abnormal liver function	Absent	None	None
	592	1Year	Normal	0	0	0	No	Mild	Negative	Negative	Negative	Mild	0.982759	0	0.0172414	Yes	394	Abnormal liver function	Absent	None	None
	593	1Year	Normal	0	0	0	No	Negative	Negative	Negative	Negative	Negative	0.965768	0.030083	0.00414938	Yes	407	Abnormal liver function	Absent	None	None
	594	1Year	Normal	2	0	0	No	Mild	Negative	Negative	Negative	Intermediate	0.961098	0.00686499	0.0320366	Yes	426	Abnormal liver function	Present	Mature	PFL
	595	5month	Normal	1	0	0	No	Mild	Negative	Negative	Negative	Mild	0.983425	0.0092081	0.00736648	Yes	1515	Abnormal liver function	Absent	None	None
	596	9month	Normal	1	0	0	No	Mild	Negative	Negative	Negative	Mild	0.971129	0.00131234	0.0275591	Yes	1233	Abnormal liver function	Absent	None	None
	597	1Year	Normal	0	0	0	No	Mild	Negative	Negative	Negative	Negative	0.955836	0.0252366	0.0189274	Yes	182	Routine biopsy	Absent	None	None
	598	5month	Normal	0	0	0	No	Mild	Negative	Negative	Negative	Mild	0.969697	0.016835	0.013468	Yes	1679	Abnormal liver function	Absent	None	None
	599	6month	Normal	1	0	0	No	Mild	Negative	Negative	Negative	Mild	0.914205	0.00421941	0.0815752	Yes	260	Routine biopsy	Absent	None	None
	600	6month	Undefined	1	1	3	No	Mild	Negative	Mild	Mild	Intermediate	0.922252	0.0710456	0.00670241		297	Routine biopsy	Present	Mature	SFL
	601	7month	Normal	0	0	0	No	Mild	Negative	Negative	Negative	Mild	0.984375	0.00390625	0.0117188	Yes	1814	Abnormal liver function	Absent	None	None
	602	1Year	Normal	0	1	0	No	Mild	Negative	Negative	Mild	Mild	0.989796	0.00340136	0.00680272	Yes	73	Routine biopsy	Absent	None	None
	603	17month	Normal	0	0	0	No	Mild	Negative	Negative	Negative	Mild	1	0	0	Yes	818	Abnormal liver function	Absent	None	None
	604	8Year6month	Normal	1	0	0	No	Mild	Negative	Negative	Mild	Mild	0.985023	0	0.014977	Yes	2394	Abnormal liver function	Absent	None	None
	605	1Year	Normal	1	0	0	No	Mild	Negative	Negative	Negative	Mild	0.992481	0	0.0075188	Yes	1462	Abnormal liver function	Absent	None	None
	606	8month	Normal	1	0	0	No	Mild	Negative	Negative	Negative	Mild	0.993068	0	0.00693241	Yes	40	Routine biopsy	Absent	None	None
	607	16month	CR	2	0	6	No	Severe	Negative	Negative	Negative	Intermediate	0.884498	0.00911854	0.106383	Yes	832	Abnormal liver function	Present	Immature	Agg
	608	9month	Normal	0	0	0	No	Mild	Negative	Negative	Mild	Mild	0.940532	0.00312989	0.056338	Yes	27	Abnormal liver function	Absent	None	None
	609	8month	Normal	0	0	0	No	Negative	Negative	Negative	Negative	Mild	0.977901	0.00552486	0.0165746	Yes	37	Routine biopsy	Absent	None	None
	610	2Year	Normal	0	0	0	No	Mild	Negative	Negative	Negative	Mild	0.992908	0	0.0070922	Yes	2336	Abnormal liver function	Absent	None	None
	611	2Year1month	Normal	1	1	0	No	Mild	Negative	Negative	Mild	Intermediate	0.967391	0.0203804	0.0122283	Yes	1387	Abnormal liver function	Absent	None	None
	612	8month	Normal	1	1	0	No	Mild	Negative	Negative	Mild	Mild	0.96337	0.018315	0.018315	Yes	43	Routine biopsy	Absent	None	None
	613	8month	Normal	1	1	0	No	Mild	Negative	Negative	Mild	Mild	0.968421	0.0105263	0.0210526		349	Routine biopsy	Absent	None	None
	614	17month	Normal	1	0	0	No	Mild	Negative	Negative	Negative	Intermediate	0.985958	0.0100301	0.00401204	Yes	2779	Abnormal liver function	Absent	None	None
	615	11month	Normal	1	1	0	No	Mild	Negative	Negative	Mild	Mild	0.968161	0	0.0318389	Yes	428	Abnormal liver function	Absent	None	None
	616	7month	Normal	0	1	0	No	Mild	Negative	Negative	Mild	Mild	0.855362	0	0.144638	Yes	1281	Abnormal liver function	Absent	None	None
	617	7month	Normal	1	0	0	No	Mild	Negative	Negative	Negative	Mild	0.977979	0	0.0220207	Yes	1667	Abnormal liver function	Absent	None	None
	618	9month	Normal	0	0	0	No	Negative	Negative	Negative	Negative	Mild	0.984252	0.00787402	0.00787402	Yes	1458	Abnormal liver function	Absent	None	None
	619	7Year	Normal	3	1	1	No	Severe	Negative	Negative	Mild	Mild	0.985201	0.00422833	0.0105708	Yes	42	Routine biopsy	Absent	None	None
	620	5month	Normal	3	2	0	No	Intermediate	Negative	Negative	Severe	Mild	0.884494	0.00632911	0.109177	Yes	374	Abnormal liver function	Absent	None	None
	621	6month	Normal	1	0	0	No	Mild	Negative	Negative	Negative	Mild	0.953964	0.00767263	0.0383632	Yes	1506	Abnormal liver function	Absent	None	None
	622	1Year	Normal	0	0	0	No	Negative	Negative	Negative	Negative	Negative	0.816129	0.00483871	0.179032	Yes	1535	Abnormal liver function	Absent	None	None
	623	1Year6month	Normal	0	0	0	No	Mild	Negative	Negative	Negative	Negative	0.9775	0.0175	0.005	Yes	1543	Abnormal liver function	Absent	None	None
	624	1Year11month	Undefined	1	1	2	No	Mild	Negative	Mild	Negative	Mild	0.95203	0.00184502	0.0461255	Yes	23	Abnormal liver function	Absent	None	None
	625	2Year	Normal	1	0	0	No	Mild	Negative	Negative	Negative	Mild	0.97126	0.000845309	0.0278952	Yes	1797	Abnormal liver function	Absent	None	None
	626	1Year	Normal	1	1	0	No	Mild	Negative	Negative	Mild	Mild	0.968394	0.00505689	0.0265487	Yes	761	Abnormal liver function	Absent	None	None
	627	4month	Normal	0	0	0	No	Mild	Negative	Negative	Negative	Mild	0.842491	0	0.157509	Yes	1368	Abnormal liver function	Absent	None	None
	628	1Year	Normal	1	0	0	No	Mild	Negative	Negative	Negative	Mild	0.993103	0.00229885	0.0045977	Yes	1801	Abnormal liver function	Absent	None	None
	629	1Year	Normal	0	0	1	No	Mild	Negative	Negative	Negative	Mild	0.948478	0.00351288	0.0480094	Yes	129	Routine biopsy	Absent	None	None
	630	5month	Normal	2	3	1	No	Mild	Negative	Negative	Negative	Intermediate	0.896774	0	0.103226	Yes	1414	Abnormal liver function	Present	Mature	PFL
	631	2Year	Normal	1	0	0	No	Negative	Negative	Negative	Negative	Mild	0.987654	0	0.0123457	Yes	1954	Abnormal liver function	Absent	None	None
	632	1Year	Normal	0	0	0	No	Mild	Negative	Negative	Negative	Negative	0.979381	0	0.0206186	Yes	2101	Abnormal liver function	Absent	None	None
	633	12Year	Normal	1	1	0	No	Mild	Negative	Negative	Mild	Intermediate	0.980687	0.00214592	0.0171674	Yes	1247	Abnormal liver function	Absent	None	None
	634	6month	Normal	0	0	0	No	Negative	Negative	Negative	Negative	Mild	0.973154	0.00894855	0.0178971	Yes	105	Routine biopsy	Absent	None	None
	635	2Year9month	Normal	1	0	0	No	Negative	Negative	Negative	Negative	Mild	0.964567	0.015748	0.019685	Yes	2629	Abnormal liver function	Absent	None	None
	636	11Year	Normal	1	0	0	No	Mild	Negative	Negative	Negative	Intermediate	0.994744	0	0.00525624	Yes	569	Abnormal liver function	Absent	None	None
	637	3month	Normal	1	2	0	No	Mild	Negative	Negative	Severe	Mild	0.979747	0.0126582	0.00759494	Yes	1526	Abnormal liver function	Absent	None	None
	638	1Year	Normal	1	0	1	No	Mild	Negative	Negative	Negative	Mild	0.98022	0	0.0197802	Yes	927	Abnormal liver function	Absent	None	None
	639	1Year	Normal	1	1	0	No	Mild	Negative	Negative	Mild	Mild	0.991585	0	0.00841515	Yes	956	Abnormal liver function	Absent	None	None
	640	11month	Normal	0	0	0	No	Negative	Negative	Negative	Negative	Negative	0.962656	0.0165975	0.0207469	Yes	1883	Abnormal liver function	Absent	None	None
	641	1Year	Normal	0	0	0	No	Negative	Negative	Negative	Negative	Negative	0.99435	0.00564972	0	Yes	1135	Abnormal liver function	Absent	None	None
	642	1Year	Normal	1	0	0	No	Mild	Negative	Negative	Negative	Mild	0.981944	0	0.0180556	Yes	113	Routine biopsy	Absent	None	None
	643	6month	Normal	2	0	0	No	Mild	Negative	Negative	Negative	Mild	0.992481	0	0.0075188	Yes	1971	Abnormal liver function	Absent	None	None
	644	7month	Normal	1	0	0	No	Mild	Negative	Negative	Negative	Mild	0.88284	0.00118343	0.115976	Yes	1075	Abnormal liver function	Absent	None	None
	645	6month	Normal	2	1	0	No	Intermediate	Negative	Negative	Mild	Intermediate	0.8602	0	0.1398	Yes	24	Abnormal liver function	Absent	None	None
	646	9month	Undefined	0	0	1	No	Mild	Negative	Mild	Negative	Mild	0.963455	0.0365448	0		337	Routine biopsy	Absent	None	None
	647	6month	CR	2	4	/	No	Intermediate	Negative	Negative	Severe	Mild	0.94375	0	0.05625	Yes	23	Abnormal liver function	Present	Mature	SFL
	648	1Year	Normal	1	0	0	No	Mild	Negative	Negative	Negative	Severe	0.977823	0.0201613	0.00201613	Yes	1552	Abnormal liver function	Absent	None	None
	649	6month	Normal	2	2	0	No	Negative	Negative	Negative	Severe	Mild	0.949495	0	0.0505051	Yes	1869	Abnormal liver function	Absent	None	None
	650	7month	Severe TCMR/ACR	4	0	9	No	Severe	Negative	Negative	Negative	Severe	0.680115	0.00288184	0.317003	Yes	1870	Abnormal liver function	Present	Mature	PFL
	651	1Year	Normal	0	0	1	No	Mild	Negative	Negative	Negative	Mild	0.951983	0.0125261	0.0354906	Yes	2359	Abnormal liver function	Absent	None	None
	652	7month	Undefined	3	0	1	No	Intermediate	Negative	Negative	Negative	Mild	0.866295	0.0988858	0.0348189	Yes	1254	Abnormal liver function	Absent	None	None
	653	7Year	Normal	0	0	0	No	Mild	Negative	Negative	Negative	Mild	0.983264	0.00627615	0.0104603	Yes	49	Routine biopsy	Absent	None	None
	654	11month	Undefined	0	0	1	No	Mild	Negative	Negative	Negative	Negative	0.975146	0.0160819	0.00877193	Yes	2344	Abnormal liver function	Absent	None	None
	655	6month	Normal	0	1	0	No	Mild	Negative	Negative	Mild	Mild	0.862843	0.0548628	0.0822943	Yes	6	Abnormal liver function	Absent	None	None
	656	9month	Normal	1	0	0	No	Mild	Negative	Negative	Negative	Mild	0.99435	0	0.00564972	Yes	1676	Abnormal liver function	Absent	None	None
	657	4month	Undefined	0	0	1	No	Mild	Negative	Negative	Negative	Mild	0.943761	0.0219684	0.0342706	Yes	3332	Abnormal liver function	Absent	None	None
	658	7month	Normal	0	0	0	No	Mild	Negative	Negative	Negative	Mild	1	0	0	Yes	3356	Abnormal liver function	Absent	None	None
	659	6month	Normal	0	0	0	No	Negative	Negative	Mild	Negative	Negative	0.585749	0.0241546	0.390097	Yes	1335	Abnormal liver function	Absent	None	None
	660	11Year	CR	3	3	/	No	Severe	Negative	Negative	Severe	Intermediate	0.456319	0.00325071	0.540431	Yes	257	Abnormal liver function	Present	Mature	PFL
	661	53month	CR	3	4	/	No	Severe	Negative	Negative	Severe	Intermediate	0.422171	0.000461894	0.577367	Yes	28	Abnormal liver function	Present	Mature	PFL
	662	6Year8month	Normal	0	0	0	No	Mild	Negative	Negative	Negative	Negative	0.945378	0	0.0546218	Yes	1179	Abnormal liver function	Absent	None	None
	663	7Year	Mild TCMR/ACR	2	3	3	No	Severe	Negative	Negative	Mild	Mild	0.625	0	0.375	Yes	1367	Abnormal liver function	Present	Mature	SFL
	664	18month	Normal	0	0	0	No	Mild	Negative	Negative	Negative	Mild	0.998099	0	0.00190114	Yes	1951	Abnormal liver function	Absent	None	None
	665	3month	Normal	0	0	0	No	Mild	Negative	Negative	Negative	Mild	0.972887	0.00797448	0.0191388	Yes	2058	Abnormal liver function	Absent	None	None
	666	8month	Moderate TCMR/ACR	3	4	6	No	Severe	Negative	Mild	Negative	Mild	0.644578	0	0.355422	Yes	28	Abnormal liver function	Present	Immature	Agg
	667	6month	Normal	0	0	0	No	Mild	Negative	Mild	Negative	Mild	0.935041	0.00548948	0.0594693	Yes	149	Routine biopsy	Absent	None	None
	668	5month	Normal	1	0	0	No	Mild	Negative	Negative	Negative	Mild	0.942424	0.0181818	0.0393939	Yes	1910	Abnormal liver function	Absent	None	None
	669	1Year8month	Normal	3	4	0	No	Mild	Negative	Negative	Severe	Mild	0.913947	0.00148368	0.0845697	Yes	1485	Abnormal liver function	Present	Immature	Agg
	670	1Year	Normal	1	1	0	No	Mild	Negative	Negative	Mild	Mild	0.947177	0.00364299	0.0491803	Yes	27	Abnormal liver function	Absent	None	None
	671	1Year	Normal	0	1	0	No	Negative	Negative	Negative	Negative	Intermediate	0.936455	0.00501672	0.0585284	Yes	122	Routine biopsy	Absent	None	None
	672	1Year	Normal	3	1	0	No	Mild	Negative	Negative	Mild	Intermediate	0.8	0.00493827	0.195062	Yes	784	Abnormal liver function	Absent	None	None
	673	1Year	Normal	1	0	1	Yes	Mild	Negative	Negative	Negative	Negative	0.954386	0.0175439	0.0280702	Yes	1154	Abnormal liver function	Absent	None	None
	674	5month	Undefined	2	3	3	No	Severe	Mild	Mild	Mild	Mild	0.466357	0	0.533643	Yes	1413	Abnormal liver function	Present	Mature	PFL
	675	1Year	Undefined	1	0	3	No	Intermediate	Negative	Negative	Negative	Mild	0.368421	0.107018	0.524561	Yes	237	Routine biopsy	Absent	None	None
	676	10month	Mild TCMR/ACR	3	0	4	No	Mild	Negative	Mild	Negative	Intermediate	0.908978	0.00124688	0.0897756	Yes	847	Abnormal liver function	Present	Immature	Agg
	677	6month	Normal	1	0	0	No	Mild	Negative	Negative	Mild	Mild	0.98481	0	0.0151899	Yes	1825	Abnormal liver function	Absent	None	None
	678	5month	Undefined	3	1	3	No	Severe	Mild	Negative	Negative	Mild	0.943396	0.0301887	0.0264151	Yes	31	Abnormal liver function	Absent	None	None
	679	5Year6month	Normal	0	0	0	No	Mild	Negative	Mild	Negative	Mild	0.966321	0.00388601	0.0297927	Yes	180	Routine biopsy	Absent	None	None
	680	1Year	Undefined	1	0	1	No	Mild	Negative	Negative	Mild	Negative	1	0	0	Yes	1768	Abnormal liver function	Absent	None	None
	681	8month	Normal	1	1	1	No	Mild	Negative	Negative	Mild	Mild	0.949153	0.0135593	0.0372881	Yes	2300	Abnormal liver function	Absent	Mature	PFL
	682	6month	Normal	0	0	0	No	Negative	Negative	Negative	Negative	Negative	0.926184	0	0.0738162	Yes	433	Abnormal liver function	Absent	None	None
	683	6month	Normal	2	1	0	No	Mild	Negative	Negative	Mild	Mild	0.99768	0	0.00232019	Yes	204	Routine biopsy	Absent	None	None
	684	2Year9month	Mild TCMR/ACR	1	2	5	No	Mild	Mild	Negative	Severe	Mild	0.732484	0.00272975	0.264786	Yes	153	Abnormal liver function	Present	Immature	Agg
	685	1Year	Normal	0	0	0	No	Mild	Negative	Mild	Negative	Negative	0.986348	0.00227531	0.0113766	Yes	2045	Abnormal liver function	Absent	None	None
	686	7month	Normal	1	0	0	No	Mild	Negative	Negative	Negative	Mild	0.971429	0.0114286	0.0171429	Yes	176	Routine biopsy	Absent	None	None
	687	4month	Normal	0	0	1	No	Mild	Negative	Mild	Negative	Mild	0.945591	0	0.054409	Yes	8	Abnormal liver function	Absent	None	None
	688	2Year	Normal	1	0	0	No	Mild	Negative	Negative	Negative	Mild	0.982222	0.00592593	0.0118519	Yes	1092	Abnormal liver function	Absent	None	None
	689	5month	Normal	0	1	1	No	Mild	Negative	Negative	Mild	Mild	0.989706	0.00147059	0.00882353	Yes	2008	Abnormal liver function	Absent	None	None
	690	1Year	Normal	0	0	1	No	Mild	Negative	Negative	Negative	Mild	0.993528	0.00323625	0.00323625	Yes	1052	Abnormal liver function	Absent	None	None
	691	2Year1month	Undefined	2	3	2	No	Mild	Negative	Negative	Negative	Mild	0.939227	0.0092081	0.0515654	Yes	177	Routine biopsy	Present	Mature	PFL
	692	1Year	CR	1	0	2	No	Mild	Negative	Negative	Negative	Mild	0.7	0	0.3	Yes	153	Abnormal liver function	Present	Immature	Agg
	693	6month	Normal	0	0	0	No	Mild	Negative	Negative	Negative	Mild	0.995008	0	0.00499168	Yes	1239	Abnormal liver function	Absent	None	None
	694	4month	Undefined	1	0	2	Yes	Mild	Negative	Negative	Negative	Mild	0.988208	0.00471698	0.00707547	Yes	1509	Abnormal liver function	Absent	None	None
	695	8month	Normal	0	0	0	No	Mild	Negative	Negative	Negative	Mild	0.983535	0.00658617	0.00987925	Yes	1289	Abnormal liver function	Absent	None	None
	696	2Year1month	Mild TCMR/ACR	1	0	3	No	Mild	Negative	Negative	Negative	Intermediate	0.946515	0.0113452	0.0421394	Yes	33	Abnormal liver function	Present	Immature	Agg
	697	1Year	Normal	1	0	0	No	Mild	Negative	Negative	Negative	Mild	0.976709	0.00375657	0.0195342	Yes	1463	Abnormal liver function	Absent	None	None
	698	1Year	Normal	1	0	0	No	Mild	Negative	Negative	Negative	Mild	0.996454	0	0.0035461	Yes	1977	Abnormal liver function	Absent	None	None
	699	6month	Normal	0	0	0	No	Mild	Negative	Negative	Negative	Mild	0.985075	0.00124378	0.0136816	Yes	1086	Abnormal liver function	Absent	None	None
	700	8month	Undefined	2	1	1	No	Intermediate	Negative	Negative	Mild	Mild	0.971506	0.0176391	0.0108548	Yes	102	Routine biopsy	Absent	None	None
	701	1Year	Normal	0	0	0	No	Mild	Negative	Negative	Negative	Mild	0.939759	0.0060241	0.0542169	Yes	166	Routine biopsy	Absent	None	None
	702	1Year	Normal	0	1	1	No	Mild	Negative	Mild	Mild	Intermediate	0.943983	0.00207469	0.0539419	Yes	2121	Abnormal liver function	Absent	None	None
	703	4month	Normal	0	0	0	No	Negative	Negative	Negative	Negative	Mild	0.949853	0.0147493	0.0353982	Yes	42	Routine biopsy	Absent	None	None
	704	1Year	Normal	0	0	0	No	Negative	Negative	Negative	Negative	Mild	0.940789	0.0164474	0.0427632	Yes	262	Routine biopsy	Absent	None	None
	705	8month	Normal	0	0	0	No	Mild	Negative	Negative	Negative	Mild	1	0	0	Yes	2171	Abnormal liver function	Absent	None	None
	706	1Year	Normal	0	0	1	No	Mild	Negative	Mild	Negative	Mild	0.971779	0	0.0282209	Yes	1523	Abnormal liver function	Absent	None	None
	707	1Year	Undefined	1	1	3	No	Severe	Negative	Mild	Mild	Mild	0.965046	0.0106383	0.0243161	Yes	396	Abnormal liver function	Absent	None	None
	708	1Year	Normal	0	0	0	No	Mild	Negative	Negative	Negative	Mild	0.97546	0.0168712	0.00766871	Yes	2051	Abnormal liver function	Absent	None	None
	709	8Year	Mild TCMR/ACR	2	1	4	No	Mild	Negative	Mild	Mild	Mild	0.944694	0.00149477	0.0538117	Yes	61	Abnormal liver function	Present	Mature	SFL
	710	3month	Undefined	1	1	1	No	Mild	Negative	Negative	Mild	Mild	0.957105	0.0428954	0	Yes	395	Abnormal liver function	Absent	None	None
	711	9Year	Mild TCMR/ACR	2	1	4	No	Severe	Negative	Negative	Negative	Mild	0.482818	0	0.517182	Yes	1141	Abnormal liver function	Present	Immature	Agg
	712	4Year11month	CR	3	3	/	No	Severe	Negative	Negative	Severe	Mild	0.888545	0	0.111455	Yes	836	Abnormal liver function	Present	Mature	SFL
	713	1Year	Normal	1	0	0	No	Mild	Negative	Negative	Mild	Mild	0.829738	0.00408163	0.166181	Yes	7	Abnormal liver function	Absent	None	None
	714	1Year	Normal	1	0	0	No	Mild	Negative	Negative	Negative	Mild	0.983719	0.00342759	0.0128535	Yes	1422	Abnormal liver function	Absent	None	None
	715	5month	Normal	0	0	0	No	Mild	Negative	Negative	Negative	Negative	0.776836	0.00282486	0.220339	Yes	1350	Abnormal liver function	Absent	None	None
	716	4month	Normal	1	0	0	No	Mild	Negative	Negative	Negative	Mild	0.979339	0.00826446	0.0123967	Yes	94	Routine biopsy	Absent	None	None
	717	4month	Undefined	1	0	1	No	Mild	Negative	Negative	Negative	Intermediate	0.950182	0	0.0498177	Yes	511	Abnormal liver function	Absent	None	None
	718	6month	Normal	0	0	0	No	Mild	Negative	Negative	Negative	Mild	0.931402	0.0198171	0.0487805	Yes	22	Abnormal liver function	Absent	None	None
	719	4month	Undefined	0	0	1	No	Mild	Negative	Negative	Negative	Mild	0.908558	0.038687	0.052755	Yes	1430	Abnormal liver function	Absent	None	None
	720	6month	Normal	0	0	0	No	Mild	Mild	Mild	Negative	Mild	0.966543	0.0086741	0.0247831	Yes	29	Abnormal liver function	Absent	None	None
	721	10Year	Normal	0	0	0	No	Mild	Negative	Negative	Negative	Mild	0.97619	0.0119048	0.0119048	Yes	214	Routine biopsy	Absent	None	None
	722	1Year	Normal	0	0	0	No	Mild	Negative	Negative	Negative	Mild	0.975477	0.0217984	0.0027248	Yes	2128	Abnormal liver function	Absent	None	None
	723	2Year4month	Undefined	2	0	3	No	Mild	Negative	Mild	Negative	Mild	0.970506	0.00842697	0.0210674	Yes	88	Routine biopsy	Absent	None	None
	724	1Year	Normal	1	0	1	No	Mild	Negative	Mild	Negative	Mild	0.777966	0.00338983	0.218644	Yes	1176	Abnormal liver function	Absent	None	None
	725	1Year	Normal	0	0	0	No	Mild	Mild	Mild	Negative	Mild	0.977175	0.00713267	0.0156919	Yes	1130	Abnormal liver function	Absent	None	None
	726	1Year	Normal	0	0	0	Yes	Mild	Negative	Negative	Negative	Mild	0.995	0	0.005	Yes	2483	Abnormal liver function	Absent	None	None
	727	1Year	Normal	1	0	1	No	Mild	Negative	Negative	Negative	Mild	0.961165	0.0145631	0.0242718	Yes	398	Abnormal liver function	Absent	None	None
	728	1Year	Normal	0	0	0	No	Negative	Negative	Negative	Negative	Mild	0.98682	0.0131796	0	Yes	229	Routine biopsy	Absent	None	None
	729	1Year	Normal	1	1	0	No	Mild	Negative	Negative	Mild	Mild	0.933948	0	0.0660522	Yes	622	Abnormal liver function	Absent	None	None
	730	6month	Normal	0	1	0	No	Mild	Negative	Negative	Mild	Mild	0.980431	0.0117417	0.00782779	Yes	24	Abnormal liver function	Absent	None	None
	731	9month	Normal	0	0	0	No	Mild	Negative	Negative	Negative	Mild	0.996094	0	0.00390625	Yes	56	Routine biopsy	Absent	None	None
	732	1Year8month	Normal	1	1	1	No	Mild	Negative	Mild	Negative	Mild	0.945455	0.0041958	0.0503497	Yes	2095	Abnormal liver function	Absent	None	None
	733	4month	Undefined	1	0	1	No	Mild	Negative	Mild	Negative	Negative	0.992785	0	0.00721501	Yes	869	Abnormal liver function	Absent	None	None
	734	1Year	Normal	1	0	0	No	Mild	Negative	Negative	Negative	Mild	0.987261	0.0127389	0	Yes	2128	Abnormal liver function	Absent	None	None
	735	1Year	Normal	1	0	0	No	Mild	Negative	Negative	Negative	Negative	0.953608	0.00257732	0.0438144	Yes	1413	Abnormal liver function	Absent	None	None
	736	3month	Normal	0	0	0	No	Mild	Severe	Negative	Negative	Intermediate	0.915916	0.00600601	0.0780781	Yes	2122	Abnormal liver function	Absent	None	None
	737	2Year	Normal	1	0	0	No	Mild	Negative	Negative	Negative	Mild	0.990099	0	0.00990099	Yes	3918	Abnormal liver function	Absent	None	None
	738	6month	Normal	1	0	0	No	Mild	Negative	Negative	Negative	Mild	0.986622	0.00167224	0.0117057	Yes	1673	Abnormal liver function	Absent	None	None
	739	4Year	Normal	1	0	0	No	Negative	Negative	Negative	Negative	Mild	0.977591	0.00280112	0.0196078	Yes	2184	Abnormal liver function	Absent	None	None
	740	6month	Normal	0	0	0	No	Mild	Negative	Negative	Negative	Mild	0.975148	0	0.0248521	Yes	942	Abnormal liver function	Absent	None	None
	741	4month	Normal	1	0	0	No	Mild	Negative	Negative	Negative	Mild	0.986938	0.011611	0.00145138	Yes	67	Routine biopsy	Absent	None	None
	742	9month	Normal	1	0	0	No	Mild	Negative	Negative	Negative	Intermediate	0.956233	0.0251989	0.0185676		279	Routine biopsy	Absent	None	None
	743	12Year	Mild TCMR/ACR	2	0	5	No	Severe	Mild	Mild	Mild	Intermediate	0.713799	0.00170358	0.284497	Yes	20	Abnormal liver function	Present	Immature	Agg
	744	1Year	Normal	0	0	0	No	Mild	Negative	Negative	Negative	Negative	0.963793	0.0172414	0.0189655	Yes	386	Abnormal liver function	Absent	None	None
	745	1Year7month	CR	2	4	/	No	Severe	Negative	Negative	Negative	Intermediate	0.813008	0.00203252	0.184959	Yes	1323	Abnormal liver function	Present	Mature	SFL
	746	1Year	Normal	1	0	0	No	Mild	Negative	Negative	Negative	Intermediate	0.97913	0.00695652	0.013913	Yes	1156	Abnormal liver function	Absent	None	None
	747	1Year	Normal	1	0	0	No	Mild	Negative	Mild	Negative	Mild	0.849231	0.00615385	0.144615	Yes	2913	Abnormal liver function	Absent	None	None
	748	1Year	Normal	0	0	0	No	Mild	Negative	Negative	Negative	Mild	0.968575	0.0224467	0.00897868	Yes	175	Routine biopsy	Absent	None	None
	749	1Year	Normal	0	2	0	No	Mild	Negative	Negative	Severe	Intermediate	0.985673	0.00716332	0.00716332	Yes	2117	Abnormal liver function	Absent	None	None
	750	6month	Normal	0	2	0	No	Mild	Negative	Negative	Severe	Mild	1	0	0	Yes	114	Routine biopsy	Absent	None	None
	751	9month	Normal	1	1	0	No	Mild	Negative	Negative	Mild	Mild	0.998382	0.00161812	0	Yes	379	Abnormal liver function	Absent	None	None
	752	6month	Normal	2	3	2	No	Intermediate	Mild	Negative	Mild	Mild	0.912879	0.00378788	0.0833333	Yes	1205	Abnormal liver function	Present	Mature	SFL
	753	5month	Normal	0	0	0	No	Negative	Mild	Negative	Negative	Mild	0.982432	0.0108108	0.00675676	Yes	62	Routine biopsy	Absent	None	None
	754	6month	Normal	0	1	0	No	Negative	Negative	Negative	Mild	Mild	0.996689	0	0.00331126	Yes	132	Routine biopsy	Absent	None	None
	755	1Year	Normal	1	1	0	No	Mild	Negative	Negative	Mild	Mild	0.987603	0.00206612	0.0103306	Yes	449	Abnormal liver function	Absent	None	None
	756	7month	Normal	2	1	0	No	Intermediate	Negative	Negative	Mild	Mild	0.964706	0	0.0352941	Yes	68	Routine biopsy	Absent	None	None
	757	1Year	Normal	0	0	0	No	Mild	Negative	Negative	Negative	Mild	0.943274	0.00162075	0.0551053	Yes	1420	Abnormal liver function	Absent	None	None
	758	7month	Normal	0	0	0	No	Mild	Negative	Negative	Negative	Mild	0.978093	0.00128866	0.0206186	Yes	1322	Abnormal liver function	Absent	None	None
	759	1Year6month	Normal	0	1	0	No	Negative	Negative	Negative	Mild	Mild	0.959391	0.00507614	0.035533		281	Routine biopsy	Absent	None	None
	760	1Year	Normal	1	0	1	No	Mild	Negative	Negative	Negative	Mild	0.989899	0	0.010101	Yes	1820	Abnormal liver function	Absent	None	None
	761	6month	Undefined	1	0	1	No	Mild	Negative	Negative	Negative	Mild	0.963731	0.0336788	0.00259067	Yes	30	Abnormal liver function	Absent	None	None
	762	1Year	Normal	0	0	0	No	Mild	Negative	Negative	Negative	Mild	0.908411	0.00934579	0.082243	Yes	1079	Abnormal liver function	Absent	None	None
	763	1Year	Normal	1	0	0	No	Mild	Negative	Negative	Negative	Negative	0.97006	0	0.0299401	Yes	1443	Abnormal liver function	Absent	None	None
	764	1Year2month	Normal	1	0	0	No	Mild	Negative	Negative	Negative	Mild	0.97893	0.00486224	0.0162075	Yes	1079	Abnormal liver function	Absent	None	None
	765	1Year	Normal	0	0	0	No	Mild	Negative	Negative	Negative	Mild	0.950658	0.0115132	0.0378289	Yes	1456	Abnormal liver function	Absent	None	None
	766	6month	Normal	1	1	1	No	Mild	Negative	Negative	Mild	Mild	0.99115	0	0.00884956	Yes	1253	Abnormal liver function	Absent	None	None
	767	6month	Normal	0	0	0	No	Mild	Negative	Negative	Negative	Mild	0.99455	0	0.00544959	Yes	1309	Abnormal liver function	Absent	None	None
	768	11month	Normal	0	0	0	No	Mild	Negative	Negative	Negative	Mild	0.957516	0.0261438	0.0163399	Yes	41	Routine biopsy	Absent	None	None
	769	5month	Normal	0	0	0	No	Mild	Negative	Mild	Negative	Mild	0.990291	0.00388349	0.00582524	Yes	1919	Abnormal liver function	Absent	None	None
	770	4month	Normal	1	0	1	No	Mild	Negative	Negative	Negative	Negative	0.991031	0.00149477	0.00747384	Yes	10	Abnormal liver function	Absent	None	None
	771	8Year	Normal	0	0	0	No	Mild	Negative	Negative	Negative	Mild	0.988618	0	0.0113821	Yes	797	Abnormal liver function	Absent	None	None
	772	6month	Normal	2	0	0	No	Mild	Negative	Negative	Negative	Mild	0.943418	0.00230947	0.0542725	Yes	1736	Abnormal liver function	Absent	None	None
	773	8month	Moderate TCMR/ACR	3	0	5	No	Severe	Negative	Negative	Negative	Mild	0.820755	0.0849057	0.0943396		360	Abnormal liver function	Present	Immature	Agg
	774	8month	Normal	1	1	0	No	Mild	Negative	Negative	Negative	Mild	0.994949	0	0.00505051	Yes	35	Routine biopsy	Absent	None	None
	775	8month	Undefined	1	0	2	No	Mild	Negative	Negative	Negative	Mild	0.960606	0.0262626	0.0131313	Yes	848	Abnormal liver function	Absent	None	None
	776	1Year	Normal	0	0	0	No	Mild	Negative	Negative	Negative	Negative	0.980427	0.0088968	0.0106762	Yes	2077	Abnormal liver function	Absent	None	None
	777	7month	Normal	0	0	0	No	Mild	Negative	Negative	Negative	Mild	0.978188	0.00838926	0.0134228	Yes	3010	Abnormal liver function	Absent	None	None
	778	3month	Normal	1	0	0	No	Mild	Negative	Negative	Negative	Mild	0.980798	0.0177253	0.00147711	Yes	1366	Abnormal liver function	Absent	None	None
	779	1Year	Normal	1	0	0	No	Mild	Negative	Negative	Negative	Negative	0.910959	0.00684931	0.0821918	Yes	1122	Abnormal liver function	Absent	None	None
	780	1Year	CR	3	4	/	No	Severe	Negative	Severe	Severe	Mild	0.733333	0	0.266667	Yes	2100	Abnormal liver function	Present	Mature	SFL
	781	6month	Normal	0	0	0	No	Negative	Negative	Negative	Negative	Negative	0.995	0.0025	0.0025	Yes	1093	Abnormal liver function	Absent	None	None
	782	7month	Normal	0	0	1	No	Mild	Negative	Negative	Negative	Negative	0.946515	0	0.0534846	Yes	1777	Abnormal liver function	Absent	None	None
	783	8month	Normal	1	0	0	No	Mild	Negative	Negative	Negative	Mild	0.973451	0.00884956	0.0176991	Yes	1167	Abnormal liver function	Absent	None	None
	784	9month	Undefined	1	0	2	No	Mild	Negative	Negative	Negative	Mild	0.79798	0.0909091	0.111111	Yes	2082	Abnormal liver function	Absent	None	None
	785	4month	Normal	0	0	0	No	Mild	Negative	Negative	Negative	Mild	0.946588	0.0178042	0.0356083	Yes	200	Routine biopsy	Absent	None	None
	786	8month	Normal	0	0	0	No	Mild	Negative	Negative	Negative	Mild	0.948339	0.0098401	0.0418204	Yes	33	Routine biopsy	Absent	None	None
	787	10month	Undefined	1	0	2	No	Mild	Negative	Negative	Negative	Mild	0.692946	0.0373444	0.26971	Yes	66	Routine biopsy	Absent	None	None
	788	4month	Undefined	1	1	1	No	Mild	Negative	Negative	Negative	Mild	0.880113	0.0789845	0.0409027	Yes	1284	Abnormal liver function	Absent	None	None
	789	19month	Normal	0	0	0	No	Mild	Negative	Negative	Negative	Mild	0.79927	0.144161	0.0565693	Yes	1168	Abnormal liver function	Absent	None	None
	790	7month	Normal	0	0	0	No	Mild	Negative	Negative	Negative	Mild	0.991525	0.00508475	0.00338983	Yes	1241	Abnormal liver function	Absent	None	None
	791	7month	Normal	0	0	0	No	Mild	Negative	Negative	Negative	Negative	0.967546	0.0121704	0.020284	Yes	1909	Abnormal liver function	Absent	None	None
	792	6month	Normal	0	2	0	No	Mild	Negative	Negative	Negative	Mild	0.516129	0.204301	0.27957	Yes	1573	Abnormal liver function	Absent	None	None
	793	9month	Normal	0	1	0	No	Mild	Negative	Negative	Negative	Mild	0.988636	0	0.0113636	Yes	1089	Abnormal liver function	Absent	None	None
	794	4month	Normal	1	0	0	No	Mild	Negative	Negative	Negative	Negative	0.992293	0.00578035	0.00192678	Yes	553	Abnormal liver function	Absent	None	None
	795	1Year1month	Normal	0	0	0	No	Mild	Negative	Mild	Negative	Mild	0.981917	0	0.0180832	Yes	1101	Abnormal liver function	Absent	None	None
	796	5month	Normal	0	0	0	No	Mild	Negative	Mild	Negative	Mild	0.991228	0.00292398	0.00584795	Yes	1376	Abnormal liver function	Absent	None	None
	797	9month	Normal	0	0	0	No	Mild	Negative	Negative	Negative	Negative	0.973485	0.00378788	0.0227273	Yes	10	Abnormal liver function	Absent	None	None
	798	6Year11month	Normal	2	0	0	No	Mild	Negative	Negative	Negative	Negative	0.958457	0.00593472	0.0356083	Yes	1199	Abnormal liver function	Absent	None	None
	799	7month	Normal	0	0	0	No	Mild	Negative	Negative	Negative	Mild	0.997326	0	0.0026738	Yes	2117	Abnormal liver function	Absent	None	None
	800	6Year	CR	4	3	/	No	Severe	Mild	Negative	Negative	Mild	0.799097	0.00451467	0.196388	Yes	886	Abnormal liver function	Present	Mature	SFL
	801	1Year2month	Mild TCMR/ACR	3	0	5	No	Severe	Mild	Negative	Negative	Mild	0.599598	0	0.400402	Yes	268	Abnormal liver function	Present	Immature	Agg
	802	6month	Normal	0	0	0	No	Mild	Negative	Negative	Negative	Mild	0.987209	0	0.0127907	Yes	1403	Abnormal liver function	Absent	None	None
	803	2Year5month	Mild TCMR/ACR	2	2	3	No	Severe	Negative	Negative	Mild	Mild	0.700535	0.0173797	0.282086	Yes	1403	Abnormal liver function	Present	Mature	SFL
	804	1Year	Undefined	1	1	3	No	Mild	Negative	Negative	Mild	Mild	0.859542	0.010687	0.129771	Yes	137	Routine biopsy	Absent	None	None
	805	12month	Normal	0	0	0	No	Mild	Negative	Negative	Negative	Negative	0.968023	0.0261628	0.00581395	Yes	123	Routine biopsy	Absent	None	None
	806	8month	Normal	0	0	0	No	Mild	Negative	Negative	Negative	Mild	0.983903	0.00201207	0.0140845	Yes	195	Routine biopsy	Absent	None	None
	807	10month	Normal	1	0	0	No	Mild	Negative	Negative	Negative	Negative	0.945946	0.0351351	0.0189189	Yes	717	Abnormal liver function	Absent	None	None
	808	1Year7month	Moderate TCMR/ACR	3	0	5	No	Severe	Severe	Negative	Negative	Mild	0.733962	0.00943396	0.256604	Yes	8	Abnormal liver function	Present	Mature	SFL
	809	5month	Undefined	0	0	1	No	Mild	Negative	Negative	Negative	Mild	0.952381	0.0416667	0.00595238	Yes	31	Abnormal liver function	Absent	None	None
	810	10month	Normal	0	0	1	No	Mild	Negative	Negative	Negative	Mild	0.981818	0.00681818	0.0113636	Yes	1758	Abnormal liver function	Absent	None	None
	811	1Year6month	Undefined	1	1	2	No	Severe	Negative	Mild	Negative	Negative	0.917867	0.0576369	0.0244957	Yes	235	Routine biopsy	Absent	None	None
	812	6month	Normal	0	1	0	No	Mild	Negative	Mild	Mild	Mild	0.996016	0	0.00398406	Yes	180	Routine biopsy	Absent	None	None
	813	6month	Normal	0	0	0	No	Mild	Negative	Negative	Negative	Mild	0.996403	0	0.00359712	Yes	1476	Abnormal liver function	Absent	None	None
	814	48Year	Undefined	0	1	1	No	Mild	Negative	Negative	Mild	Intermediate	0.908602	0.0645161	0.0268817	Yes	1067	Abnormal liver function	Absent	None	None
	815	1Year2month	Undefined	1	2	2	No	Severe	Negative	Mild	Severe	Mild	0.862992	0.135433	0.0015748	Yes	1456	Abnormal liver function	Present	Mature	SFL
	816	6month	Moderate TCMR/ACR	3	0	6	No	Severe	Negative	Mild	Negative	Mild	0.636364	0.00308166	0.360555	Yes	6	Abnormal liver function	Present	Mature	SFL
	817	7month	Moderate TCMR/ACR	2	2	6	Yes	Intermediate	Negative	Mild	Severe	Mild	0.731266	0.00775194	0.260982	Yes	1610	Abnormal liver function	Present	Mature	SFL
	818	1Year	Normal	1	1	1	No	Mild	Negative	Mild	Mild	Mild	0.990991	0.003003	0.00600601	Yes	1082	Abnormal liver function	Absent	None	None
	819	1Year	Normal	0	0	1	No	Mild	Negative	Negative	Negative	Mild	0.821656	0	0.178344	Yes	1423	Abnormal liver function	Absent	None	None
	820	5Year	Normal	0	0	0	No	Mild	Negative	Negative	Negative	Negative	0.877651	0.0570962	0.0652529	Yes	1798	Abnormal liver function	Absent	None	None
	821	4Year9month	Undefined	1	0	1	No	Mild	Negative	Mild	Negative	Mild	0.895522	0.0391791	0.0652985	Yes	6	Abnormal liver function	Absent	None	None
	822	1Year	Normal	0	0	0	No	Mild	Negative	Negative	Negative	Mild	0.995935	0	0.00406504	Yes	1217	Abnormal liver function	Absent	None	None
	823	3Year	Normal	0	0	0	No	Mild	Negative	Negative	Negative	Intermediate	0.979215	0.0138568	0.00692841	Yes	10	Abnormal liver function	Absent	None	None
	824	1Year	Normal	0	0	1	No	Mild	Negative	Mild	Negative	Mild	0.953307	0.0155642	0.0311284	Yes	394	Abnormal liver function	Absent	None	None
	825	2Year	Normal	0	0	0	No	Mild	Negative	Negative	Negative	Mild	0.98051	0.0029985	0.0164918	Yes	1927	Abnormal liver function	Absent	None	None
	826	2Year5month	Undefined	0	0	1	No	Mild	Negative	Mild	Negative	Mild	0.907534	0.0547945	0.0376712		290	Routine biopsy	Absent	None	None
	827	1Year	Normal	0	0	0	No	Mild	Negative	Negative	Negative	Mild	0.930693	0	0.0693069	Yes	538	Abnormal liver function	Absent	None	None
	828	6month	Normal	0	0	0	No	Mild	Negative	Negative	Negative	Mild	0.994624	0	0.00537634	Yes	1855	Abnormal liver function	Absent	None	None
	829	10Year	Mild TCMR/ACR	2	0	4	No	Intermediate	Negative	Negative	Negative	Mild	0.738938	0	0.261062	Yes	1375	Abnormal liver function	Present	Mature	PFL
	830	5month	Normal	0	0	0	No	Mild	Negative	Negative	Negative	Mild	0.799114	0.00147711	0.199409	Yes	882	Abnormal liver function	Absent	None	None
	831	6Year4month	Undefined	1	2	2	No	Mild	Negative	Mild	Negative	Mild	0.879162	0.0974106	0.0234279	Yes	1266	Abnormal liver function	Absent	None	None
	832	7month	Normal	0	0	0	No	Mild	Negative	Negative	Negative	Mild	0.995114	0.00162866	0.00325733	Yes	1014	Abnormal liver function	Absent	None	None
	833	9month	Undefined	0	0	1	No	Mild	Negative	Mild	Negative	Mild	0.68357	0.0649087	0.251521	Yes	2527	Abnormal liver function	Absent	None	None
	834	11month	Normal	0	0	0	No	Mild	Negative	Negative	Negative	Mild	0.935484	0.046595	0.0179211	Yes	1927	Abnormal liver function	Absent	None	None
	835	6month	CR	1	4	/	No	Mild	Negative	Negative	Severe	Mild	0.862445	0.00218341	0.135371	Yes	2929	Abnormal liver function	Present	Mature	SFL
	836	8Year	Undefined	1	1	2	No	Mild	Negative	Mild	Mild	Mild	0.964396	0.0108359	0.0247678	Yes	2101	Abnormal liver function	Absent	None	None
	837	4month	Normal	0	0	0	No	Mild	Negative	Negative	Negative	Mild	0.934021	0.0659794	0	Yes	366	Abnormal liver function	Absent	None	None
	838	3Year	Moderate TCMR/ACR	2	1	6	No	Intermediate	Mild	Negative	Mild	Mild	0.795385	0.0130769	0.191538	Yes	2093	Abnormal liver function	Present	Mature	PFL
	839	4Year	Undefined	1	0	1	No	Mild	Negative	Negative	Mild	Mild	0.958855	0	0.0411449	Yes	1385	Abnormal liver function	Absent	None	None
	840	3Year	Mild TCMR/ACR	2	1	4	No	Severe	Negative	Mild	Mild	Mild	0.890533	0.0118343	0.0976331	Yes	62	Abnormal liver function	Present	Immature	Agg
	841	4month	Normal	0	0	0	No	Mild	Negative	Mild	Negative	Mild	0.986207	0.00517241	0.00862069	Yes	682	Abnormal liver function	Absent	None	None
	842	5month	Normal	0	0	0	No	Mild	Negative	Negative	Negative	Mild	0.960443	0.0237342	0.0158228	Yes	1042	Abnormal liver function	Absent	None	None
	843	3Year9month	Undefined	1	1	1	No	Mild	Negative	Mild	Negative	Mild	0.958944	0.0234604	0.0175953	Yes	1751	Abnormal liver function	Absent	None	None
	844	6month	Normal	0	0	1	No	Mild	Negative	Mild	Negative	Mild	0.676157	0.00177936	0.322064	Yes	179	Routine biopsy	Absent	None	None
	845	4Year3month	Undefined	0	0	1	No	Mild	Negative	Negative	Negative	Mild	0.600358	0.394265	0.00537634	Yes	5	Abnormal liver function	Absent	None	None
	846	5month	Normal	0	0	0	No	Mild	Negative	Negative	Negative	Mild	0.715762	0.00516796	0.27907	Yes	262	Routine biopsy	Absent	None	None
	847	6month	Normal	0	0	0	No	Mild	Negative	Negative	Negative	Mild	0.957037	0.0207407	0.0222222	Yes	1255	Abnormal liver function	Absent	None	None
[truncated: 56 more columns]

## Sheet: Table S3
Table S3. Rejection activity index (RAI) for the diagnosis of acute cellular rejection (ACR) or T-cell mediated rejection (TCMR), and chronic rejection (CR).
Category	Criteria	Score		Parameter	Early CR (at least 2 findings should be present)	Late CR (at least 2 findings should be present)
Portal inflammation	Mostly lymphocytic inflammation involving, but not noticeably expanding, a minority of the triads	1		Small bile ducts (<60 μm)	Senescence-related changes involving a majority of ducts; bile duct loss	Degenerative changes in remaining bile ducts, loss in ≥50% of portal tracts
	Expansion of most of all of the triads, by a mixed infiltrate containing lymphocytes with occasional blasts, neutrophils and eosinophils. If eosinophils are conspicuous and accompanied by edema and microvascular endothelial cell hypertrophy is prominent, acute antibody mediated rejection should be considereda	2		Terminal hepatic venules and zone 3 hepatocytes	Perivenular mononuclear inflammation	Focal obliteration
	Marked expansion of most or all of the triads by a mixed infiltrate containing numerous blasts and eosinophils with inflammatory spillover into the periportal parenchyma	3			Lytic zone 3 necrosis and inflammation	Variable inflammation
Bile duct inflammation damage	A minority of the ducts are cuffed and infiltrated by inflammatory cells andshow only mild reactive changes such as increased nuclear: cytoplasmic ratio of the epithelial cells	1			Mild perivenular fibrosis	Moderate to severe (bridging) fibrosis
	Most or all of the ducts infiltrated by inflammatory cells. More than an occasional ductshows degenerative changes such as nuclear pleomorphism, disordered polarity and cytoplasmic vacuolization of the epithelium	2		Portal tract hepatic arterioles	Occasional loss involving <25% of portal tracts	Loss involving >25% of portal tracts
	As above for 2, with most or all of the ducts showing degenerative changes or foacal luminal disruption	3		Large perihilar hepatic artery branches	Intimal inflammation, focal foam cell deposition without lumenal compromise	Lumenal narrowing by subintimal foam cells
Venous endothelial inflammation	Subendothelial lymphocytic infiltration involving some, but not a majority of the portal and/or hepatic venules	1				Fibrointimal proliferation
	Subendothelial infiltration involving most or all of the portal and/or hepatic venules with or without confluent hepatocyte necrosis/dropout involving a minority of perivenular regions	2		Large perihilar bile ducts	Inflammation damage and focal foam cell deposition	Mural fibrosis
	As above for 2, with moderate or severe perivenular inflammation that extends into the perivenular parenchyma and is associated with perivenular hepatocyte necrosis involving a majority of perivenular regions			Other	So-called “transition” hepatitis with spotty necrosis of hepatocytes	Sinusoidal foam cell accumulation; marked cholestasis
Rejection activity index (RAI) 1-2 points indicated Normal or no ACR; 3 points indicated borderline/uncertain ACR; 4-5 points indicated mild ACR; 6-7 points indicated moderate ACR; 8-9 points indicated severe ACR.

## Sheet: Table S4
Table S4. Sequential flow of antibodies and fluorescent dyes for mIHC staining.
	Panel 1	Dye	Dilution			Panel 2	Dye	Dilution			Panel 3	Dye	Dilution		Panel 4	Dye	Dilution		Panel 5	Dye	Dilution		Panel 6	Dye	Dilution		Panel 7	Dye	Dilution
1	CD20	opal-620	1/400		1	CD20	opal-620	1/200		1	CD20	opal-620	1/200	1	CD20	opal-620	1/200	1	CD20	opal-620	1/200	1	CD20	opal-620	1/200	1	CD20	opal-620	1/200
2	CD3	opal-690	1/400		2	CD3	opal-690	1/300		2	CD27	opal-690	1/300	2	cleaved-caspase-3	opal-690	1/200	2	CD3	opal-690	1/300	2	CD8	opal-690	1/200	2	cleavd-caspase3	opal-690	1/200
	DAPI				3	CD23	opal-480	1/100		3	CD138	opal-480	1/200	3	IgG	opal-480	1/300	3	T-bet	opal-480	1/200	3	CXCR6	opal-480	1/200	3	T-bet	opal-480	1/200
					4	CD21	opal-570	1/200		4	CD11c	opal-570	1/200	4	CD68	opal-570	1/200		DAPI			4	T-bet	opal-570	1/300	4	IgG	opal-570	1/400
						DAPI				5	CD3	opal-520	1/400	5	CD138	opal-520	1/200						DAPI				DAPI
											DAPI				DAPI

## Sheet: Table S5
Table S5. Model performance of AUC values in micro- and macro-average.
Model	Micro-AUC Value	95%CI	Macro-AUC Value	95%CI
AdaBoost	0.878	0.843-0.914	0.671	0.529-0.81
Gradient-Boosting	0.932	0.909-0.955	0.839	0.749-0.919
KNN	0.895	0.863-0.926	0.736	0.618-0.853
LightGBM	0.931	0.907-0.955	0.832	0.734-0.919
MLP	0.917	0.888-0.947	0.797	0.675-0.905
SVM	0.912	0.881-0.943	0.758	0.625-0.876

## Sheet: Table S6
Table S6. Pearson analysis between histology feature scores and prediction scores.
Group	RAI score vs. Normal	RAI score vs. Rejection	RAI score vs. Undefined	Lymphocyte infiltration in PV vs. Normal	Lymphocyte infiltration in PV vs. Rejection	Lymphocyte infiltration in PV vs. Undefined	G grading vs. Normal	G grading vs. Rejection	G grading vs. Undefined	S grading vs. Normal	S grading vs. Rejection	S grading vs. Undefined	Biliary hyperplasia vs. Normal	Biliary hyperplasia vs. Rejection	Biliary hyperplasia vs. Undefined	Fibrosis vs. Normal	Fibrosis vs. Rejection	Fibrosis vs. Undefined	Bile stasis vs. Normal	Bile stasis vs. Rejection	Bile stasis vs. Undefined	Hepatocyte degeneration vs. Normal	Hepatocyte degeneration vs. Rejection	Hepatocyte degeneration vs. Undefined
Pearson r	-0.4498	0.473	0.04838	-0.3892	0.3948	0.06539	-0.3606	0.3804	0.02699	-0.217	0.248	-0.0273	-0.162	0.1749	0.002893	-0.1357	0.1692	-0.04927	-0.09111	0.0987	0.0009429	-0.07169	0.05993	0.04123
95% confidence interval	-0.5025 to -0.3937	0.4184 to 0.5242	-0.01977 to 0.1161	-0.4449 to -0.3305	0.3364 to 0.4502	-0.001978 to 0.1322	-0.4178 to -0.3005	0.3213 to 0.4366	-0.04044 to 0.09419	-0.2803 to -0.1519	0.1837 to 0.3102	-0.09449 to 0.04014	-0.2269 to -0.09565	0.1089 to 0.2395	-0.06448 to 0.07024	-0.2012 to -0.06892	0.1030 to 0.2339	-0.1162 to 0.01816	-0.1575 to -0.02389	0.03155 to 0.1650	-0.06642 to 0.06830	-0.1384 to -0.004347	-0.007462 to 0.1268	-0.02621 to 0.1083
P (two-tailed)	<0.0001	<0.0001	0.164	<0.0001	<0.0001	0.0571	<0.0001	<0.0001	0.4327	<0.0001	<0.0001	0.4275	<0.0001	<0.0001	0.933	<0.0001	<0.0001	0.152	0.008	0.004	0.9781	0.037	0.0813	0.2307

## Sheet: Table S7
Table S7. DLP model enabled accurate predictions of pathological signatures through LASSO and coefficient analysis.
ID	prob004	prob014	prob015	prob024	prob031	prob033	prob036	prob041	prob042	prob043	prob045	prob053	prob054	prob055	prob059	prob063	prob08	prob084	prob085	prob088	prob094	prob095	pred2
1	0.0785004	0.222533	0.174105	0.0989036	0.176586	0.200626	0.12763	0.108449	0.130371	0.111185	0.082698	0.0628373	0.032836	0	0.0836664	0	0	0	0	0	0	0	0.0363297
2	0	0.0549037	0	0.183012	0.186719	0.111372	0.132254	0.100337	0.192992	0.144016	0.0612101	0.23255	0.194432	0.125819	0.0619269	0.0702389	0.0480887	0	0	0	0	0	0.489207
3	0.203913	0.192684	0.0646079	0.16057	0.131058	0.0325717	0.0663064	0.0704266	0.101596	0.0722033	0.0358028	0	0.0426474	0.0441561	0	0	0	0	0	0	0	0	0
4	0	0.0547537	0.110155	0.127759	0.204829	0.148091	0.0942092	0.0600379	0.211712	0.0615525	0.264519	0.0695744	0.0242376	0.0501901	0	0	0	0	0	0	0	0	0.121131
5	0	0.0260061	0.0261599	0.104024	0.106131	0.0791302	0.161086	0.142579	0.0548485	0.146176	0.17396	0.132182	0.103608	0.0715157	0.0439992	0.0998098	0	0	0	0	0	0	0.233811
6	0	0.0700135	0.0352138	0.122524	0.0535735	0.0710113	0.180698	0.115155	0.332241	0.177091	0.273194	0.111206	0.116222	0.168467	0.0592272	0.0335884	0	0	0	0	0	0	0.502
7	0.0327594	0.0619109	0.062277	0.0773886	0.221076	0.156983	0.191743	0.186686	0.179539	0.156596	0.172556	0.098336	0.0822176	0.127689	0	0	0	0	0	0	0	0	0.0412289
8	0.0338064	0.0958343	0.128535	0.191669	0.130367	0.1296	0.23085	0.140111	0.134747	0.0718228	0.0712282	0.0811831	0	0	0	0	0	0	0	0	0	0	0.0584093
9	0	0.0823789	0.0621495	0.102974	0.168094	0.229771	0.19135	0.0903291	0.108589	0.11576	0.137762	0.0261693	0	0	0	0	0	0	0	0	0	0	0.0843541
10	0.0163934	0.0619627	0.109076	0.154907	0.221261	0.0785573	0.159919	0.203828	0.130683	0.174142	0.15543	0.196837	0.0822864	0.0425987	0.0786251	0	0	0	0	0	0	0	0.0565255
11	0.0133623	0.0505058	0.0254022	0.126264	0.296289	0.192096	0.195525	0.16614	0.21304	0.141943	0.0422303	0.144397	0.0838395	0.0868055	0.0213624	0	0	0	0	0	0	0	0.178083
12	0	0.143169	0.120013	0.119307	0.121724	0.145209	0.147802	0.156986	0.251627	0.295068	0.106409	0.0909608	0.031688	0.0984272	0	0	0	0	0	0	0	0	0.0752219
13	0.017338	0.0436888	0.0274669	0.136527	0.178294	0.238174	0.321355	0.149703	0.190044	0.15348	0.121768	0.111029	0.0797756	0.0375445	0.0277185	0.0104797	0	0	0	0	0	0	0.295012
14	0	0.0327729	0.0576917	0.122898	0.150465	0.12465	0.15225	0.143743	0.1728	0.202633	0.21009	0.166575	0.195851	0.214045	0.0970336	0.110058	0	0	0	0	0	0	0.367753
15	0.0516191	0.0487766	0.0735976	0.121942	0.0746466	0.0742077	0.0755325	0.0802259	0.154309	0.137083	0.0815689	0.216928	0.0323876	0.2012	0.0412621	0.140401	0	0	0.0712223	0	0	0	0.0633704
16	0.012328	0.0698948	0.0703082	0.104842	0.154506	0.118152	0.132287	0.102187	0.171981	0.183339	0.207795	0.177628	0.154701	0.0800867	0.0591268	0.111772	0.0306095	0	0.0340195	0.0356372	0	0	0.0530413
17	0	0.0516383	0.0779155	0.0645479	0.210736	0.170216	0.226564	0.113244	0.176976	0.188663	0.273456	0.147635	0.102863	0.0532512	0.0436829	0.0495461	0	0	0	0	0	0	0.341349
18	0.062616	0.10013	0.0640962	0.177504	0.13002	0.156953	0.183248	0.114784	0.129589	0.14838	0.137003	0.133017	0.15715	0.125161	0.146307	0.0698717	0.0717559	0.0253444	0.0531665	0.0139236	0	0	0.130283
19	0.287873	0.0989166	0.0995016	0.086552	0.0883048	0.112867	0.0765881	0.122021	0.104311	0.0833994	0.0689241	0.0314228	0.0164201	0.017001	0	0	0	0	0	0	0	0	0.0130648
20	0	0.0662826	0	0.132565	0.13525	0.100841	0.171069	0.109019	0.314537	0.0372565	0.147792	0.0421119	0.132035	0.0455686	0.112142	0.0635971	0	0	0	0	0	0	0.037818
21	0.212352	0.100329	0.100923	0.0668863	0.0341204	0.0678396	0.0345253	0	0.141067	0.0375958	0.0372846	0.0424955	0	0.0459836	0	0.0641763	0	0	0	0	0	0	0.0093165
22	0.177123	0.0566103	0.038376	0.0356891	0.015067	0.0149784	0.0165163	0.00809656	0.0129777	0.0124512	0.0150922	0.00469132	0.00163431	0.00507639	0	0	0	0	0	0	0	0	0.0172779
23	0	0.0394553	0.0396886	0.0789106	0.107345	0.0533569	0.0950415	0.129789	0.13869	0.147848	0.131962	0.20054	0.227052	0.0542503	0	0.0504757	0	0	0	0	0	0	0.0837454
24	0.0355421	0.13434	0.152026	0.13434	0.0856626	0.18735	0.20803	0.220957	0.106249	0.207653	0.168492	0.0853512	0	0.0692678	0.0568216	0.0966725	0	0	0	0.0513716	0	0	0.235415
25	0.131967	0.18705	0.146343	0.145483	0.0848167	0.147557	0.0214558	0.0911561	0.0657499	0.0467279	0.0231705	0	0	0.0285766	0	0	0	0	0	0	0	0	0.00505091
26	0.0450249	0.184364	0.128391	0.141818	0.231505	0.158224	0.131767	0.031101	0.0897312	0.127542	0.0790541	0.0720822	0.0188335	0.0194997	0	0.0272145	0	0	0	0	0	0	0.0197257
27	0	0.131126	0.150745	0.280984	0.133782	0.0949964	0.154708	0.102701	0.197538	0.0421166	0.020884	0.0714082	0.0248765	0.0772696	0	0	0	0	0	0	0	0	0
28	0	0.136978	0.0918588	0.136978	0.023292	0.0694652	0.0707053	0.0500658	0.0962985	0.128322	0.152712	0.145046	0.151589	0.0627807	0	0.0438094	0	0	0	0	0	0	0.0476238
29	0.0369458	0.104734	0.0877945	0.157101	0.124664	0.15934	0.180205	0.133982	0.0736302	0.117739	0.0973035	0.0443611	0.115906	0.0480024	0.0590657	0.0334969	0	0.048601	0	0	0	0	0.00432285
30	0.0153301	0.24626	0.0582862	0.202802	0.103455	0.102846	0.149546	0.158839	0.137482	0.162846	0.0322996	0.0736276	0.0384745	0.0796712	0.0490167	0.027798	0	0.0806648	0.0423038	0	0	0	0.0111253
31	0.116773	0.286891	0.133194	0.110343	0.112577	0.0671492	0.068348	0.0483967	0.046544	0.0496176	0.0492069	0	0.029307	0.0303438	0	0	0	0	0	0	0	0	0.00536885
32	0.195983	0.185191	0.186286	0.166672	0.0566824	0.150264	0.0764735	0.0406127	0.0390579	0.0416373	0	0.0470636	0.07378	0	0	0	0	0	0	0	0	0	0
33	0.059862	0.169697	0.0995753	0.127273	0.173134	0.200801	0.189787	0.0310123	0.0447377	0.0158974	0.0472973	0.0539076	0.0751191	0.0388883	0	0	0.0371583	0	0.0412978	0	0	0	0
34	0.0516622	0.159299	0.134396	0.197839	0.141554	0.161569	0.135276	0.121144	0.119216	0.0895396	0.0773405	0.0718256	0.0682415	0.0883196	0.0347761	0.0739571	0.027005	0.0286147	0.0225101	0.0157203	0.0178205	0	0.00238707
35	0.151694	0.274736	0.156204	0.14334	0.0853085	0.0969222	0.16031	0.0916847	0.062982	0.053713	0.0133171	0.0303566	0.015863	0.0821208	0.0404191	0	0	0	0	0	0	0	0
36	0.0711429	0.18487	0.135246	0.18487	0.188614	0.0852294	0.156152	0.0921414	0.12406	0.113359	0.0936839	0.0854218	0.0223188	0.0231084	0.0568686	0	0	0	0	0	0	0	0.0201402
37	0.0381333	0.0720669	0.0724931	0	0.294105	0.182735	0.223197	0.158044	0.151994	0.121523	0.0401724	0.0457869	0.239262	0.0495452	0.0609642	0.069147	0	0	0	0	0	0	0
38	0.123935	0.117111	0.0916248	0.182172	0.132758	0.0923844	0.201501	0.0998767	0.109775	0.117024	0.203097	0.0826723	0.0691214	0.0894583	0.0440305	0	0	0	0	0	0	0	0.0443811
39	0.11469	0.173399	0.119917	0.238423	0.110569	0.0769431	0.134257	0.0831831	0.0685704	0.0974648	0.0362467	0.0826252	0.0575683	0.0149012	0.0183356	0	0	0	0	0	0	0	0.00744402
40	0.0326215	0.0308251	0.0620148	0.113025	0.083865	0.166744	0.190936	0.112667	0.151695	0.0924072	0.21765	0.2089	0.0955167	0.0988957	0.104305	0.118305	0.0269989	0	0	0	0	0	0.00830509
41	0.351749	0.120865	0.030395	0.181298	0	0.153235	0	0.0662649	0.0318641	0	0.0336871	0.0383953	0.0802546	0.0415469	0	0	0	0	0	0	0	0	0
42	0.0281162	0.0797039	0.0534502	0.106272	0.13553	0.107786	0.246849	0.058264	0.0840503	0.0896008	0.0296197	0.0675187	0	0.0365304	0.0898996	0	0	0	0	0	0	0	0.0203318
43	0.0205416	0.213515	0.214777	0.0970521	0.138625	0.118122	0.0801541	0.0425673	0.0204689	0	0.02164	0.0246644	0	0	0	0	0	0	0	0	0	0	0
44	0.0803169	0.177086	0.152686	0.202384	0.0774311	0.153952	0.1567	0.110958	0.0533552	0.0284393	0.0282039	0.0321457	0.0335958	0.0347843	0.0428012	0.0485462	0	0	0	0	0	0	0.0122719
45	0.0310576	0.117389	0.157445	0.224997	0.259495	0.218281	0.212079	0.0965389	0.144423	0.0879772	0.0436244	0.0745822	0.0389733	0.0538027	0.0165507	0	0	0	0	0	0	0	0
46	0	0.22552	0.08507	0.310089	0.0575217	0.0857752	0	0.061821	0.0297272	0.0633807	0.0628559	0	0	0.0387606	0.047694	0	0	0	0	0	0	0	0
47	0	0.0200502	0.0201688	0.0701758	0.071597	0.061008	0.186291	0.0549631	0.126862	0.0225399	0.0447066	0.0509548	0.0931934	0.137843	0.0678451	0.134665	0.158053	0.0279125	0.0585536	0.0920068	0.139065	0.106945	0
48	0	0.0663488	0.0834265	0.281982	0.152308	0.0841181	0.154116	0.072752	0.139934	0.0372937	0.129447	0.105385	0.110139	0.0684212	0.0280635	0	0	0	0	0	0	0	0.0170196
49	0.0247084	0.128413	0.152658	0.256826	0.178655	0.130243	0.120517	0.0256011	0.0369316	0.0131235	0.0390445	0.0148338	0.0775148	0.080257	0	0	0	0	0	0	0	0	0
50	0.0537649	0.0635053	0.114985	0.152413	0.0907079	0.0901745	0.236017	0.125341	0.14733	0.0571126	0.184079	0.0968338	0.033734	0.0523911	0.0214887	0.0243729	0	0	0	0	0	0	0.00919764
51	0.0546904	0.258394	0.207938	0.13781	0.0527254	0.0349436	0.0889185	0.0188887	0.0363313	0	0.0960247	0	0	0	0	0.0330567	0	0	0	0	0	0	0
52	0.0113586	0.0429326	0.0431865	0.236129	0.142357	0.185064	0.155126	0.0941518	0.124503	0.108593	0.203422	0.0681919	0.0427608	0.0590314	0.0907959	0.0411931	0	0	0.0313445	0	0	0	0
53	0.0365105	0.138	0.138816	0.2875	0.199459	0.139967	0.118721	0.0882689	0.0242542	0.0646399	0.0897466	0.0584512	0.045816	0.0158123	0.0389132	0	0	0	0	0	0	0	0
54	0.0860072	0.227559	0.196204	0.276322	0.0995003	0.0494576	0.151022	0.0534686	0.0171406	0.0730901	0.0362425	0.0826155	0	0.0223492	0	0.0311913	0	0	0	0	0	0	0.0120233
55	0.0173399	0.081925	0.0659276	0.180235	0.150451	0.182804	0.169152	0.125764	0.0863925	0.165776	0.109602	0.0624602	0.108796	0.135174	0.0554429	0.0628846	0.0430536	0	0	0	0	0	0.067361
56	0	0.116951	0.0784287	0.246898	0.106062	0.158158	0.120736	0.113989	0.178142	0.102257	0.101411	0.148608	0.172568	0.0893366	0.0439706	0	0	0	0	0	0	0	0.0454905
57	0.205622	0.194299	0.097724	0.233159	0.0792935	0.0197068	0.120352	0	0.0204894	0.0218425	0.0216617	0.0246891	0	0	0	0.0372854	0	0	0	0	0	0	0
58	0.103735	0.176441	0.177484	0.156836	0.100008	0.119303	0.141672	0.0644895	0.0826943	0.0881552	0.0655691	0.049822	0	0	0	0	0	0	0	0	0	0	0.00469314
59	0.0632524	0.179308	0.185596	0.189703	0.135216	0.166049	0.142186	0.125376	0.109615	0.0613482	0.0811204	0.049531	0.0655695	0.0464504	0.0131899	0.0249338	0.0136566	0	0.015178	0.0158997	0	0	0
60	0.0329025	0.0932721	0.234559	0.139908	0.095161	0.141902	0.128387	0.119319	0.0655722	0.0873781	0.207971	0.0197531	0.206442	0	0.0526017	0	0	0	0	0	0	0	0.00375372
61	0.0911014	0.248689	0.182809	0.143475	0.107346	0.116416	0.0493725	0.0314642	0.0201731	0.0215053	0.0639819	0.024308	0	0.0394549	0	0	0	0	0	0	0	0	0.0165306
62	0.0633456	0.149643	0.090317	0.194536	0.122139	0.106243	0.123589	0.0820426	0.110463	0.100935	0.083416	0.0760595	0.0198726	0.061727	0	0.0287161	0	0	0	0	0	0	0.00360354
63	0.255164	0.183246	0.174628	0.144668	0.118078	0.0880377	0.0099566	0.0528764	0.0406817	0	0.0107523	0	0.0256158	0.026522	0.0163173	0	0	0	0	0	0	0	0.0100337
64	0.0543966	0.171337	0.0689401	0.154203	0.279691	0.0868895	0.229946	0.075149	0.108408	0.0963061	0.0955088	0.174172	0.159275	0.094234	0	0	0	0	0	0	0	0	0.00407042
65	0.0374041	0.212067	0.177767	0.247411	0.180301	0.179241	0.0729763	0	0.0745436	0	0.0394042	0	0.0938747	0	0	0	0	0	0	0	0	0	0
66	0	0.0602567	0.0707152	0.150642	0.112708	0.183346	0.165884	0.16518	0.0953138	0.056449	0.145552	0.140373	0.120031	0.0690431	0.118938	0.0385435	0.0791659	0	0.0293284	0	0	0	0.0026335
67	0.0171959	0.16249	0.130761	0.16249	0.182359	0.131845	0.251622	0.0534515	0.239891	0.0913334	0.126808	0.123884	0.107893	0.0223421	0.0274914	0	0	0	0	0	0	0	0
68	0.0149201	0.112788	0.141819	0.28197	0.244529	0.128695	0.189212	0.18551	0.178408	0.126793	0.110026	0.107488	0.0374456	0.116311	0.047706	0	0	0	0.0411725	0	0	0	0.00670533
69	0.0425297	0.147355	0.229077	0.187543	0.177674	0.190216	0.138294	0.0293774	0.127138	0.0301186	0.104542	0.0340438	0.0889488	0.0184191	0	0	0	0	0	0	0	0	0
70	0	0.270625	0.196607	0.210486	0.153392	0.137241	0.155212	0.0329713	0.110982	0.169016	0.0670466	0.0955214	0.0199661	0.0826897	0	0.0288511	0	0	0	0	0	0	0
71	0.25843	0.186056	0.111124	0.168614	0.112708	0.106148	0.030012	0.0573785	0.0674446	0.0718985	0.0453748	0.0295522	0.046328	0.031978	0.0295111	0.0111574	0	0.0161884	0	0	0	0	0.00991669
72	0	0.139621	0.165982	0.22847	0.194248	0.10299	0.0655177	0.111342	0.0936947	0.156958	0.0990553	0.177413	0.101136	0.0174523	0.0429494	0.0487142	0	0	0	0	0	0	0.0030309
73	0	0.125638	0.224677	0.167517	0.11394	0.184063	0.129703	0.137763	0.264978	0.109852	0.0466897	0.0177383	0.0741541	0.0191944	0	0	0	0	0	0	0	0	0
74	0.247057	0.208551	0.134637	0.0871555	0.095272	0.104183	0.0706953	0.037544	0.0459541	0.034992	0.0485833	0.0316419	0.0330693	0.038519	0.00526631	0.00597317	0.024537	0.0173331	0	0	0	0	0.00916389
75	0.28711	0.183197	0.130825	0.113275	0.0770457	0.0765927	0.0476423	0.0322017	0.0486655	0.0298699	0.0420953	0.0177698	0.0222857	0.0249969	0.0141961	0.00536717	0.0036746	0.00778729	0	0	0	0	0.00793403
76	0.0150418	0.0852811	0.128678	0.170562	0.217521	0.0864966	0.161408	0.124682	0.134897	0.159784	0.0792307	0.0541824	0.113253	0.0586299	0.0480951	0.136376	0	0	0	0	0	0	0
77	0.0678373	0.192305	0.150455	0.256407	0	0.130031	0.154411	0.0702881	0.0450649	0.0720613	0.0714648	0.0271509	0.0283757	0.0293795	0	0	0	0	0	0	0	0	0
78	0.143008	0.0670938	0.0541826	0.0434692	0.0183183	0.0230028	0.0214624	0.0186513	0.0199303	0.0138102	0.00842823	0.00960616	0.0112944	0.003898	0.00639519	0.00906697	0	0	0	0	0	0	0.0111429
79	0.0506452	0.207378	0.112325	0.207378	0.0488256	0.0970769	0.131747	0.0699665	0.0841101	0.0717317	0.0889223	0.02027	0	0.0438677	0	0	0	0	0	0	0	0	0.00383815
80	0.0356303	0.213232	0.12418	0.20201	0.0801502	0.0682962	0.0347577	0.0246117	0.0355042	0.0378489	0.0125118	0.028521	0	0	0	0	0	0	0	0	0	0	0.0315465
81	0.0188324	0.133466	0.0984536	0.23134	0.199714	0.126343	0.174527	0.156102	0.112595	0.0500127	0.0892776	0.0791429	0.0590807	0.122342	0.0451615	0.0853721	0	0	0	0	0	0	0
82	0.204261	0.193013	0.0970772	0.313646	0.0738456	0.122352	0.174351	0.079365	0.0508845	0.0542449	0.107592	0.0613143	0	0.0995208	0	0	0	0	0	0	0	0	0
83	0.0496939	0.152612	0.129897	0.176091	0.131748	0.1786	0.145431	0.102978	0.0495181	0.0791823	0.157054	0.0596679	0.0467696	0.0484242	0.0595848	0	0.0308466	0	0.034283	0	0	0	0.00270526
84	0	0.0476635	0.079909	0.22243	0.210725	0.161143	0.196824	0.174211	0.0502627	0.125025	0.0354256	0.12113	0.021099	0.131073	0.0268803	0	0	0	0	0	0	0	0.00433598
85	0.0547878	0.181198	0.208308	0.232969	0.0792289	0.18378	0.133615	0.113534	0.027297	0	0.0865761	0.0986761	0	0.0711838	0	0	0	0	0	0	0	0	0
86	0.0350906	0.187897	0.144536	0.254214	0.112766	0.0896824	0.0912835	0.133314	0.0582775	0.0869765	0.110901	0.0702226	0.0440342	0.0303947	0.0373999	0.0424199	0	0	0	0	0	0	0.00269384
87	0.0538198	0.305137	0.179049	0.203425	0.129715	0.051581	0.0787528	0.111528	0.134074	0.057171	0.113395	0.0323109	0.0337685	0.0349631	0	0	0	0	0	0	0	0	0.0265517
88	0.0972253	0.165369	0.129381	0.238866	0.243703	0.0559085	0.0569066	0	0.0968813	0.103279	0.0614545	0	0.024401	0	0	0	0	0	0	0	0	0	0.0402584
89	0.205636	0.162972	0.121901	0.114916	0.10019	0.12715	0.112164	0.098514	0.103556	0.0728135	0.100163	0.100887	0.0582686	0.0833129	0.0636297	0.0240567	0	0	0	0	0	0	0.857734
90	0.114638	0.126379	0.163448	0.234704	0.165778	0.0732459	0.0559152	0.0395931	0.0951934	0.020296	0.0805118	0	0.0239759	0	0	0.0346454	0	0	0	0	0	0	0
91	0.209825	0.169946	0.113968	0.0849732	0.028898	0.0574562	0.0584819	0.0310579	0.029869	0.0318415	0.0315779	0	0	0.077891	0	0	0	0	0	0	0	0	0
92	0.12651	0.195616	0.273296	0.108676	0.0887013	0.0771573	0.134631	0.0714983	0.057301	0.036651	0.0484635	0.0276184	0.0144321	0	0	0	0	0	0	0	0	0	0
93	0.0494654	0.0584269	0.152808	0.245393	0.238441	0.165927	0.0723811	0.179384	0.0985809	0.0919546	0.104221	0.0593935	0.139664	0.0321343	0.0197703	0.0448478	0	0	0	0	0	0	0.0603279
94	0.104482	0.210621	0.185383	0.223785	0.114159	0.130177	0.0951286	0.090214	0.117994	0.0702924	0.0917243	0.0292722	0.0611854	0.040725	0.0278395	0.025261	0.0086474	0.0274886	0.00961074	0	0.0114127	0	0.0052557
95	0.260986	0.213288	0.187731	0.129973	0.122404	0.0743628	0.0481666	0.029234	0.0316293	0.0187322	0.0297234	0.0254082	0.0132772	0.0183292	0	0	0	0	0	0	0.0115573	0	0.000810733
96	0.109232	0.24084	0.0692185	0.172029	0.228166	0.104688	0.142076	0.132042	0.0725639	0.0966949	0.115073	0.0437187	0.0456908	0	0	0	0	0	0	0	0	0	0
97	0.0638602	0.132756	0.145681	0.168962	0.172384	0.244815	0.137052	0.119101	0.139996	0.0949713	0.094185	0.030671	0.0641091	0.0331885	0.0408377	0.0463191	0	0	0	0	0	0	0.00283139
98	0.207644	0.214896	0.206768	0.121463	0.0857928	0.0852883	0.0482283	0.0409801	0.0591169	0.0420139	0.0729157	0.0474894	0.0248158	0.0128469	0	0	0	0	0	0	0	0	0.0202357
99	0.0818064	0.176689	0.188843	0.154603	0.146468	0.145606	0.0912035	0.20585	0.0349359	0.0869003	0.0123115	0	0	0.0303681	0.0186836	0	0	0	0	0	0	0	0.0052037
100	0.182152	0.128176	0.143669	0.130007	0.115826	0.107716	0.090736	0.11846	0.14482	0.113215	0.165354	0.0744549	0.0875403	0.0604248	0.0526655	0.0210827	0.0192456	0.00509819	0.00534739	0	0	0	0.774719
101	0.108293	0.17055	0.274494	0.18192	0.208805	0.0576602	0.0586896	0.0374019	0.0599501	0.102255	0.038028	0.0144476	0	0	0	0.0436373	0	0	0	0	0	0	0.00541777
102	0.10081	0.285775	0.287465	0.190517	0.0850391	0.036231	0.0614631	0.0261129	0.0251133	0.0267717	0.0265501	0.0605214	0.0158129	0.0163723	0	0	0	0	0	0	0	0	0
103	0.26849	0.169982	0.155675	0.11163	0.0737703	0.055324	0.070717	0.0639836	0.0548457	0.0456333	0.042427	0.0241783	0.0320074	0.0401165	0.0300467	0.00730278	0	0.0035319	0	0.0116421	0	0.00451074	0.027529
104	0.245855	0.285929	0.107857	0.0357411	0.0729298	0	0.0368977	0	0	0	0	0	0	0	0	0	0	0	0	0	0	0	0
105	0.261179	0.12462	0.0958613	0.0745277	0.0448743	0.0334578	0.0176582	0.0321522	0.0180375	0.0206021	0.0231558	0.0108673	0.00973503	0.0134392	0.00206708	0.00234453	0	0	0	0.00373764	0	0	0.00774357
106	0.201973	0.254468	0.19198	0.159043	0.0649054	0	0	0.0697566	0	0	0	0	0	0.0437361	0	0	0	0	0	0	0	0	0
107	0.0500874	0.141988	0.142828	0.170386	0.154521	0.144012	0.156355	0.0934145	0.149731	0.0638475	0.116085	0.0360842	0.037712	0.0780922	0.0320302	0.0363294	0	0	0	0	0	0	0.011236
108	0.0954174	0.234424	0.145114	0.210381	0.110387	0.146317	0.0868753	0.0790916	0.0760639	0.081087	0.0670131	0.0229137	0.0478946	0.0247945	0.101697	0.0576734	0.0473829	0.0167358	0.0175538	0.0183885	0	0	0.00142155
109	0.3157	0.142479	0.143321	0.0823706	0.0590543	0.0519331	0.0574568	0.0341751	0.044605	0.0350373	0.0273014	0.0198018	0.00886931	0.00612205	0.0112996	0.0128162	0.0058497	0.0123968	0	0	0	0	0.00542928
110	0.0187497	0.141738	0.17822	0.159455	0.162684	0.143758	0.0548715	0.135989	0.0747334	0.179254	0.0790091	0.0675386	0.0470568	0.0974431	0	0.0339987	0	0	0	0	0	0	0.0211835
111	0.0523035	0.0164745	0.132575	0.230642	0.168081	0.167093	0.0680302	0.108386	0.138983	0.129641	0.110201	0.0418675	0.0875122	0.0906081	0.0278728	0	0	0	0	0	0	0	0
112	0.0329278	0.108901	0.203441	0.108901	0.142851	0.173569	0.192729	0.0852936	0.246085	0.0524672	0.0867214	0.0395367	0.0826404	0.0855639	0.0263211	0	0	0	0.0454327	0	0	0	0.0073721
113	0.0878943	0.203022	0.278485	0.193793	0.169473	0.102958	0.142903	0.0505943	0.0875834	0.0933672	0.082306	0.0469046	0.0367653	0.0253773	0.0312262	0	0	0	0	0	0	0	0.0107521
114	0.172853	0.173038	0.117125	0.14878	0.0742467	0.065609	0.10351	0.0851159	0.0869736	0.0836272	0.0937525	0.0904161	0.0966424	0.064484	0.0601935	0.0558596	0.0722386	0.0405237	0.0613953	0.0197891	0.0168247	0.00575051	0.0688228
115	0.231471	0.145816	0.146679	0.145816	0.0892616	0.0591578	0.0602139	0.0159889	0.0615072	0.0163922	0.0325131	0	0	0.0200494	0	0	0	0	0	0	0	0	0
116	0.0921473	0.232195	0.087588	0.174146	0.148061	0.161909	0.134836	0.0636508	0.0459106	0.0489425	0.129433	0.0368806	0.0385443	0	0.0736585	0	0	0	0	0	0	0	0.00684495
117	0.0978613	0.265858	0.302313	0.265858	0.0943451	0.0351714	0.0238662	0.0253492	0.0731363	0.0259887	0.0386603	0	0.0153504	0	0	0	0	0	0	0	0	0	0
118	0.174998	0.25135	0.27945	0.158747	0.080981	0.0939223	0.102428	0.0145056	0.0627764	0.0669221	0.0442454	0.0420243	0.017568	0.0272842	0	0	0	0	0	0	0	0	0.00320075
119	0.0966497	0.0830251	0.041758	0.0664201	0.0592945	0.0757875	0.0342847	0.00910376	0.0262658	0.0373337	0.00925617	0.0105498	0	0	0	0.0159323	0	0	0	0	0	0	0
120	0.0483447	0.0719499	0.0493991	0.0708079	0.0570944	0.061392	0.0518768	0.0601095	0.0614214	0.0385162	0.0547495	0.0551454	0.057633	0.0533906	0.0463736	0.0569811	0.0840255	0.114472	0.106727	0.129271	0.20991	0.15432	0.0135001
121	0	0.211611	0.182454	0.332532	0.185054	0.0613221	0.0936253	0.0994429	0.0637574	0.0679678	0.0337026	0.0768257	0.0401457	0	0	0.0580108	0	0	0	0	0	0	0.00773818
122	0.114969	0.203697	0.0683005	0.258016	0.0831288	0.0964134	0.0841154	0.0893421	0.0716016	0.106862	0.0605585	0.0345111	0.0360679	0.0373439	0	0	0	0	0	0	0	0	0.0264438
123	0.105426	0.18501	0.114526	0.18501	0.0871186	0.0866063	0.0293841	0.078025	0.0450229	0.12799	0.063465	0.0542512	0.037799	0.0587043	0.0722342	0	0	0	0	0	0	0	0.0234045
124	0.0150552	0.241844	0.157413	0.142261	0.130628	0.274149	0.176238	0.0779954	0.105013	0.0639705	0.0793011	0.0361537	0.113354	0	0.0240689	0	0	0	0	0	0	0	0
125	0.043598	0.14419	0.207204	0.205986	0.126095	0.146245	0.0850607	0.0451731	0.0868875	0.0231564	0.0459293	0	0.0273549	0.0283227	0.0348504	0	0	0	0	0	0	0	0
126	0.0284812	0.0807387	0.0812161	0.134564	0.0549158	0.109186	0.111135	0.118041	0.198663	0.151273	0.270038	0.136791	0.214442	0.0370047	0	0	0	0	0	0	0	0	0.0759282
127	0.0367297	0.0954446	0.0349124	0.0867678	0.132788	0.123206	0.206024	0.104656	0.146399	0.136559	0.154775	0.0992286	0.138273	0.0357912	0.0293601	0.0499514	0.0227993	0.0241584	0.0253392	0	0.0300903	0.0308537	0.00988725
128	0.240181	0.116545	0.0740424	0.0368035	0.0312907	0.0248854	0.0253297	0.0067259	0.00646842	0.0206867	0.00683849	0	0	0	0	0	0	0	0	0	0	0	0
129	0.109957	0.270145	0.104516	0.187024	0.0636037	0.168613	0.128717	0.136715	0.0219136	0.116804	0.069502	0.0528104	0.0827891	0.0285726	0	0	0	0	0	0	0	0	0.0144046
130	0.14754	0.172219	0.230983	0.123013	0.0836697	0.0415889	0.126994	0.053954	0.0345924	0.0829728	0.109715	0.0312621	0.0217816	0.0563803	0.0138749	0	0.0215488	0	0	0.0250882	0	0	0.00577745
131	0.0255422	0.193085	0.157809	0.193085	0.160059	0.183597	0.112125	0.0793948	0.0381777	0.135663	0.0672699	0.0766716	0.0480782	0.033186	0.0204173	0.0231578	0	0	0	0	0	0	0.0175191
132	0.166466	0.0705737	0.0555743	0.0396461	0.0240634	0.0222465	0.0178117	0.0131826	0.0129682	0.012793	0.0111523	0.0055975	0.0043875	0.00365941	0.00279485	0.00158499	0.000482292	0.000766561	0.00053602	0.00112302	0.000636524	0.000979009	0.00257524
133	0.122538	0.303949	0.145594	0.159211	0.0886013	0.11744	0.0298843	0.0476118	0.0763152	0.081355	0	0	0	0.0199011	0	0	0	0	0	0	0	0	0.00350535
134	0.194957	0.212563	0.0997827	0.0283417	0.0867471	0.0718642	0.0585178	0	0.0448309	0.0477915	0	0.0360133	0.0188189	0.058454	0	0	0	0	0	0	0	0	0.0514687
135	0.300496	0.162257	0.108811	0.0901426	0.0735745	0.0845703	0.0651417	0.0543631	0.0570349	0.058268	0.0653229	0.0343627	0.0568619	0.0402819	0.0305021	0.0172981	0.011843	0.0188235	0.0197436	0.00689413	0.0156303	0.0160269	0.0563515
136	0	0.100208	0.1152	0.171785	0.160658	0.0580776	0.133008	0.172666	0.135864	0.112651	0.0957582	0.072761	0.133076	0.0590501	0	0.0274708	0	0	0	0	0	0	0
137	0.0225282	0.191589	0.171308	0.319314	0.0868749	0.237501	0.043953	0.0933682	0.112242	0.0478618	0.0237328	0.0270497	0.0565399	0.02927	0	0	0	0	0	0	0	0	0.0108122
138	0.128434	0.198592	0.166472	0.286855	0.135076	0.111901	0.0227798	0.0483905	0.116345	0.0496113	0.0615008	0.0420577	0.0146516	0.0303399	0	0	0	0	0	0	0	0	0.0025976
139	0.206977	0.176022	0.186899	0.205359	0.139678	0.0793468	0.100954	0.0214454	0.041249	0.0549662	0.0109022	0.0248519	0	0.0134459	0	0	0	0	0	0	0	0	0.00464842
140	0.071941	0.174804	0.156301	0.14567	0.14862	0.187146	0.100256	0.0958372	0.122891	0.0873378	0.0757879	0.0987201	0.0902767	0.0133529	0.0328609	0.0186358	0	0	0	0	0	0	0.00224551
141	0.280697	0.168789	0.145532	0.144676	0.129155	0.0855973	0.0622325	0.112369	0.0826398	0.067767	0.067206	0.0689389	0.0920623	0.0580204	0.010199	0.0115679	0	0.00839199	0.00880219	0	0	0	0.0564089
142	0.255478	0.275897	0.0867277	0.189679	0.0527783	0.0874466	0.0178016	0.0189077	0.0363678	0	0.0192242	0	0.0228994	0	0	0	0	0	0	0	0	0	0
143	0.104449	0.233285	0.171486	0.224313	0.100696	0.091004	0.06484	0.0393537	0.0283854	0.0201733	0.0100031	0	0	0	0	0	0	0	0	0	0	0	0
144	0.0294915	0.167205	0.130817	0.250807	0.180068	0.113059	0.115077	0.0814851	0.13714	0.146196	0.0621369	0.0354106	0	0.0127724	0	0	0	0	0	0	0	0	0.00447933
145	0.156856	0.179423	0.0470827	0.0780098	0.0795896	0.0395608	0.0241602	0	0.0164528	0.0263089	0.0173941	0.00991254	0.0103597	0.0214524	0	0	0	0	0	0	0	0	0
146	0.119321	0.150334	0.245738	0.20671	0.0958618	0.114358	0.116399	0.103027	0.0594496	0.0211252	0.0419006	0.0238783	0	0	0	0	0	0	0	0	0	0	0.0195925
147	0	0.111999	0.0965667	0.111999	0.21221	0.129823	0.181693	0.175439	0.151851	0.125906	0.178376	0.162645	0.106239	0.0659983	0.0812093	0.0307032	0	0	0	0	0	0	0.200512
148	0.167423	0.0949221	0.0954834	0.126563	0.0968444	0.0320917	0.261317	0.104083	0.0333661	0.106709	0.0352751	0	0	0	0	0	0	0	0	0	0	0	0
149	0.0360178	0.144646	0.145502	0.161664	0.173619	0.0949287	0.166895	0.111957	0.107671	0.0573908	0.104345	0.140552	0.124294	0.0935934	0.0431866	0.0326555	0.0223574	0	0	0	0	0	0.0222333
150	0.0440961	0.133337	0.167657	0.191672	0.136038	0.160595	0.180668	0.0274135	0.0615162	0.112421	0.148653	0.105893	0.066402	0.0802096	0.098696	0.0799595	0.043795	0	0.024337	0	0.0578003	0	0.00198718
151	0.112083	0.151302	0.106538	0.189127	0.200676	0.107421	0.109339	0.0414759	0.0239329	0.0170089	0.0337362	0	0.0200929	0.0104019	0.0127992	0	0	0	0	0	0	0	0.00185588
152	0.0202938	0.076705	0.0385793	0.268467	0.0586938	0.233395	0.118781	0.0841076	0.0606659	0.0646721	0.149652	0.0731006	0.101864	0	0.0324439	0.0367986	0	0	0	0	0	0	0.029472
153	0.0251865	0.059499	0.107732	0.178497	0.182112	0.19311	0.110564	0.130482	0.175682	0.0936418	0.132667	0.120967	0.142226	0.0818099	0.100665	0.0228353	0	0	0	0.036404	0.0412674	0	0.19268
154	0.0765231	0.216928	0.189116	0.274775	0.191811	0.102676	0.104509	0.142718	0.0915029	0.0650304	0.064492	0.0551291	0.057616	0.079539	0.0734031	0	0	0	0	0	0	0	0.033812
155	0.138206	0.114271	0.147789	0.138758	0.0999301	0.0827854	0.105329	0.0850243	0.133413	0.0596422	0.0545986	0.0570435	0.0487774	0.0448915	0.0207142	0	0	0	0	0	0	0	0.642282
156	0.0271365	0.0641055	0.08383	0.192317	0.17659	0.13654	0.205158	0.140584	0.114922	0.122511	0.142938	0.105895	0.127698	0.14103	0.0650753	0.0492066	0	0.0356972	0	0	0	0	0.172838
157	0	0.188261	0.299842	0.235326	0.128049	0.047736	0.113372	0.0344049	0.0330878	0.0352729	0.0174904	0.0398698	0.0625025	0.0431424	0.0265429	0.0602111	0.0824464	0.0436805	0.0916311	0	0	0	0
158	0.211886	0.181593	0.107727	0.214187	0.161518	0.10862	0.149014	0.076584	0.0736522	0.0628128	0.0882482	0.0532492	0.0680182	0.0640223	0.0236334	0.0357407	0	0	0	0.0284888	0	0	0.0126461
159	0	0.0460255	0.0694465	0.138076	0.152612	0.163385	0.130666	0.138785	0.194141	0.168157	0.102624	0.116967	0.0916827	0.0316421	0.0778696	0.132482	0	0	0	0	0	0	0
160	0.156574	0.241775	0.148827	0.133517	0.0883598	0.13176	0.0782323	0.047482	0.0418589	0.0243399	0.0482769	0.027512	0.0335453	0.0148852	0.0122106	0.0138495	0.00948198	0	0	0	0	0	0.00426352
161	0.0723976	0.182429	0.091754	0.228036	0.116327	0.161901	0.141249	0.150026	0.132259	0.0769056	0.0635574	0.0579522	0.121133	0.0627091	0.038581	0.0218797	0	0	0	0	0	0	0.0974375
162	0.0243937	0.0551206	0.0514141	0.0691512	0.0490794	0.0477744	0.0403503	0.0659347	0.067638	0.0597117	0.0659212	0.0573059	0.0638837	0.0633877	0.049172	0.0596184	0.110602	0.114405	0.102436	0.1349	0.1703	0.142547	0.0110157
163	0.242094	0.171572	0.15341	0.171572	0.0777985	0.0870086	0.0984022	0.0209033	0.0502578	0.0428614	0.0212533	0.0363355	0.0632909	0	0.0161266	0	0	0	0	0	0	0	0.00231619
164	0.077503	0.14647	0.119711	0.183088	0.121417	0.139273	0.217365	0.14053	0.125497	0.113202	0.0612355	0.0697938	0.0729422	0.0629356	0.0309763	0	0	0	0	0	0	0	0.00646497
165	0.0168468	0.0636765	0.0960796	0.127353	0.113691	0.226044	0.11504	0.122188	0.134298	0.0894791	0.124234	0.141597	0.147984	0.0656654	0.242399	0.0610966	0	0	0	0	0	0	0.0492019
166	0.0160397	0.0909388	0.121969	0.212191	0.247415	0.06149	0.140822	0.0498576	0.0639319	0.170385	0.135179	0.057777	0.120767	0.0208398	0.0256429	0.0290848	0	0	0	0	0	0	0.00749492
167	0.225753	0.174299	0.120376	0.139179	0.0889145	0.0633254	0.0886269	0.0541983	0.0685836	0.0555657	0.0536555	0.0380149	0.0293655	0.0304043	0.0220069	0.00748824	0.00341785	0	0	0.00795847	0	0	0.0563358
168	0.0994225	0.13779	0.157505	0.175369	0.11502	0.114344	0.109919	0.0755439	0.0726519	0.0985724	0.0837911	0.0318339	0.0415875	0.034447	0.0211931	0	0	0	0	0	0	0	0.0129817
169	0.0259042	0.0979108	0.160046	0.195822	0.149841	0.198613	0.0631745	0.0671	0.2065	0.110069	0.150091	0.0466549	0.0487596	0.0336563	0.0207067	0.046972	0	0	0	0	0	0	0.0203925
170	0	0.113492	0.0380543	0.264814	0.154387	0.153479	0.156219	0.082963	0.0199468	0.10632	0.126528	0.0480705	0.0753584	0.0520162	0.0320024	0.0725957	0	0	0	0	0	0	0.0432468
171	0.177402	0.21716	0.187786	0.171442	0.11661	0.11206	0.0943948	0.0501301	0.0482111	0.0599606	0.0509694	0.0484107	0.0252973	0.00523844	0.0128916	0	0	0	0	0	0	0	0.00616395
172	0.0381206	0.0360214	0.0905862	0.360214	0.165379	0.164407	0.130155	0.0592467	0.151943	0.101236	0.180716	0.0457717	0.0478364	0.123822	0.030472	0.034562	0	0	0	0	0	0	0.0467457
173	0.0167605	0.0791879	0.0477937	0.0950255	0.0807916	0.19276	0.0817504	0.138928	0.150311	0.160237	0.070627	0.241494	0.147226	0.174211	0.214362	0.182351	0.0832304	0	0.0462512	0	0	0	0.0681887
174	0.0579258	0.150524	0.117002	0.198418	0.160553	0.131851	0.127141	0.112535	0.108227	0.0692242	0.0839069	0.104328	0.00908617	0.0470381	0.0347275	0.0131296	0	0.0190499	0	0	0	0	0.0396447
175	0.00851004	0.128663	0.113246	0.152787	0.164086	0.114185	0.199239	0.123445	0.110239	0.0813595	0.107581	0.153271	0.170864	0.0773976	0.0816307	0.0308625	0	0	0	0	0	0	0.0168718
176	0.114587	0.162416	0.149762	0.230089	0.138088	0.109821	0.0419179	0.103886	0.0570909	0.121722	0.0905359	0.137586	0.017974	0.0744396	0.022899	0.155836	0.035564	0	0	0	0	0	0.0463546
177	0.0838512	0.145262	0.132837	0.184879	0.215569	0.17412	0.204495	0.101361	0.0974804	0.103918	0.103057	0.0671205	0	0	0	0	0	0	0	0	0	0	0.00311489
178	0.254502	0.260528	0.161273	0.120244	0.0817858	0.101631	0.103446	0.0219747	0.0634004	0.0225291	0	0.0254652	0.0266139	0	0	0	0	0	0	0	0	0	0
179	0.155125	0.214237	0.170134	0.135307	0.126544	0.0571816	0.0582024	0	0.0475619	0.0126757	0.0502831	0.0143277	0	0	0	0	0	0	0	0	0	0	0.00847512
180	0.0179852	0.0509845	0.119667	0.101969	0.17339	0.206845	0.157903	0.14908	0.10753	0.114631	0.189469	0.0863799	0.0451383	0.140205	0.0862596	0.0326126	0	0.0473179	0.0992616	0	0.0589366	0.0604318	0.0285119
181	0.282156	0.181785	0.158479	0.12119	0.0989155	0.0983339	0.0250224	0.0398658	0.0383396	0.0544954	0.0405332	0.0307987	0	0.0166634	0	0	0	0	0	0	0	0	0
182	0.326265	0.164626	0.129468	0.125714	0.0793991	0.0576812	0.0494408	0.0459488	0.0505027	0.0403783	0.0400441	0.0418373	0.0238498	0.0164623	0.0151924	0	0	0	0	0	0	0	0.11618
183	0.0213483	0.181555	0.223212	0.141209	0.0617438	0.0409205	0.083302	0.132717	0.148909	0.113388	0.0224899	0.128165	0.133947	0.110948	0	0	0	0	0	0	0	0	0.00511706
184	0.0992105	0.12388	0.117877	0.143969	0.112725	0.0848959	0.141715	0.150521	0.0988595	0.0903326	0.175437	0.127631	0.0533556	0.0920719	0.0623107	0.0706743	0.0703807	0.04661	0.058666	0.0409704	0.0812768	0.0357166	0.0914649
185	0.0577555	0.0545751	0.0548979	0.0545751	0.278402	0.166059	0.0563411	0	0.0575512	0	0.243375	0.0693474	0	0	0	0	0	0	0	0	0	0	0
186	0.121443	0.229511	0.115434	0.191259	0.0780531	0.103459	0.0526529	0.083887	0.0672297	0.0573355	0.0568609	0.0324039	0	0.0175319	0.0215725	0	0	0	0	0	0	0	0.0149036
187	0.233426	0.098641	0.0909556	0.0780908	0.0475238	0.0458548	0.0424304	0.039058	0.041897	0.0385032	0.0397119	0.0156676	0.0127356	0.0207211	0.0046358	0.0105161	0	0.0114434	0.00400091	0	0	0	0.0146109
188	0.103462	0.146647	0.122929	0.19553	0.0748086	0.173527	0.0756964	0.1072	0.103096	0.137381	0.0544973	0.0621139	0.0324579	0.0336062	0	0	0	0	0	0	0	0	0.00581979
189	0.172962	0.299635	0.0548012	0.0817186	0.0833735	0.110511	0.028121	0.0298684	0.0861748	0.183731	0.0303684	0.0346127	0.0723481	0	0.046086	0	0	0	0	0	0	0	0
190	0.128713	0.261962	0.197633	0.24325	0.0859072	0.085402	0.0482926	0.0923281	0.0493298	0.0631049	0.0834433	0.0356645	0	0	0	0	0	0	0	0	0	0	0
191	0	0.223081	0	0.148721	0.303465	0.15084	0.0767665	0	0	0	0	0	0.0987504	0	0	0	0	0	0	0	0	0	0
192	0.174275	0.209116	0.115694	0.167292	0.106675	0.0980944	0.0890515	0.068789	0.0854511	0.0440778	0.0553697	0.0232504	0.0347132	0.0754765	0.0353798	0.0300965	0.00686846	0	0	0	0	0	0.00899485
193	0.0688804	0.303741	0.10912	0.130175	0.154946	0.066015	0.111989	0.142738	0.0457578	0.0975591	0.0725636	0	0	0.0596625	0	0	0	0	0	0	0	0	0
194	0.159091	0.196585	0.221012	0.161894	0.0943843	0.0469147	0.0238761	0	0	0	0	0.0146939	0	0	0	0	0	0	0	0	0	0	0
195	0.0715949	0.112754	0.158789	0.315711	0.138045	0.114361	0.0931222	0.123636	0.166464	0.025351	0	0	0.0598949	0.0310069	0	0	0	0	0	0	0	0	0
196	0.0251334	0.142496	0.0716695	0.261243	0.121152	0.120439	0.147107	0.0781241	0.0751334	0.0800951	0.0529547	0.0301778	0	0	0	0	0	0	0	0	0	0	0
197	0.314702	0.0653797	0.0403084	0.0274173	0.0064552	0.00641724	0.00435454	0.00231256	0.00667209	0.0047418	0	0	0	0	0	0	0	0	0	0	0	0	0
198	0.0460701	0.0652998	0.065686	0.217666	0.222074	0.154538	0.134826	0.119336	0.114768	0.122347	0.0485336	0.221267	0.0578121	0.239429	0	0	0	0	0	0	0	0	0.00574003
199	0.237669	0.156231	0.112955	0.190406	0.0946406	0.0792287	0.105844	0.0642406	0.0823751	0.0713497	0.048987	0.0372223	0.0194507	0.0335647	0.00826011	0	0	0	0	0	0	0	0.0279213
200	0.0715508	0.135221	0.0226702	0.202832	0.13796	0.137149	0.0465324	0.0741357	0.0712977	0.0506707	0.0251256	0.0286372	0	0.0309878	0	0	0	0	0	0	0	0	0
201	0.258857	0.199306	0.118468	0.154009	0.0369713	0.018377	0	0.00993366	0.0191068	0	0.0101	0	0.0120308	0	0	0	0	0	0	0	0	0	0
202	0.0211143	0.099758	0.0802784	0.279322	0.203557	0.161888	0.123583	0.175017	0.189356	0.089716	0.13346	0.0507041	0.0794871	0.0548661	0.101267	0	0	0	0	0	0	0	0
203	0.244843	0.136713	0.0899177	0.0736145	0.08047	0.0639975	0.119423	0.0864845	0.0720839	0.0531998	0.0586216	0.0668146	0.0558629	0.0506092	0.0355848	0	0.0414495	0.0146401	0.0153557	0.0804294	0.0364698	0.0560925	0.156195
204	0.0202137	0.191006	0.115281	0.171905	0.0584621	0.0581184	0.138031	0.125664	0.0805686	0.0429446	0.0425891	0.0242707	0.0253655	0.0262629	0	0.0366534	0	0	0	0	0	0	0
205	0	0.108887	0.146041	0.181478	0.111092	0.0736257	0.0749401	0	0	0	0.0404646	0.04612	0	0.0998112	0	0	0.095371	0	0	0	0	0	0
206	0.2659	0.177974	0.128478	0.119347	0.115356	0.0658334	0.0778165	0.0551012	0.0574079	0.0447223	0.0326805	0.0452296	0.0417088	0.0403054	0.0212549	0.0160719	0	0.00582971	0	0	0	0	0.035647
207	0.0462233	0.163792	0.109841	0.174712	0.200531	0.155052	0.146547	0.0718399	0.103635	0.110478	0.0365213	0.0555007	0.0145011	0.0300282	0.0184745	0	0	0	0	0	0	0	0.0127805
208	0.0131109	0.148667	0.112159	0.223	0.189597	0.201047	0.0383694	0.0679226	0.143709	0.0557089	0.110495	0.0629692	0.0658098	0.0681379	0.083842	0.0950956	0	0	0	0	0	0	0
209	0.0755186	0.244663	0.13331	0.234469	0.0936067	0.124075	0.0947176	0.100603	0.0752514	0.091681	0.0340958	0.0518147	0.0541521	0.0140169	0.0172475	0.0195625	0	0	0	0	0	0	0.0171326
210	0.0980701	0.247119	0.155363	0.205933	0.0525258	0.114877	0.138188	0.101613	0.0542907	0.0347255	0.0459174	0.0261674	0.0273479	0.0566307	0	0	0	0	0	0	0	0	0
211	0.177867	0.212892	0.112711	0.224097	0.0571587	0.113645	0.104107	0.0245724	0.0236317	0.0629807	0.0249837	0.0142377	0.04464	0.0154064	0.0189572	0	0	0	0	0	0	0	0.00279791
212	0.107443	0.16498	0.191487	0.114217	0.129478	0.128716	0.09171	0.0695776	0.147211	0.0570663	0.0848909	0.0806294	0.0168533	0.0348991	0.0214712	0.0487063	0	0	0	0	0	0	0.0264933
213	0.0233279	0.121238	0.110869	0.154303	0.191163	0.156503	0.147918	0.120853	0.151095	0.136293	0.135164	0.098035	0.0439103	0.0151546	0	0.0423005	0	0.0306871	0	0	0.0382222	0	0.0105572
214	0.0889838	0.14014	0.211453	0.168168	0.171573	0.127923	0.0578698	0.0460993	0.16256	0.0787705	0.046871	0.0534218	0.0372211	0.0192689	0	0.0268924	0	0	0	0	0	0	0.0032288
215	0.177876	0.140067	0.197254	0.154074	0.0571615	0.0994444	0.0722998	0	0.0147705	0.0157459	0	0.017798	0.0186009	0.0577769	0.0236977	0	0	0	0	0	0.048574	0	0
216	0.214405	0.192469	0.112088	0.182339	0.103351	0.0719203	0.0627465	0.0666454	0.0534117	0.0797145	0.0677611	0.0386157	0	0.0139285	0	0.0388781	0	0	0	0	0	0	0
217	0.263597	0.189118	0.199516	0.170667	0.0800027	0.0795323	0.085714	0.0910401	0.0680983	0.0466684	0.0359972	0.0117223	0.0306278	0.0126845	0.00780401	0	0	0	0	0	0	0	0.00109188
218	0.129787	0.21462	0.154207	0.13797	0.140764	0.124388	0.0633043	0.100857	0.129328	0.0689342	0.0683635	0.0194795	0.0610747	0.0421569	0.0259365	0.0294178	0	0	0	0	0	0	0
219	0.219302	0.177622	0.312676	0.148018	0.0906094	0.0150128	0.0916848	0.0324606	0.0468269	0.0332795	0.033004	0.0376167	0.0196568	0	0	0	0	0	0	0	0	0	0.00736636
220	0	0.183398	0.184483	0.0611328	0.187113	0.372025	0.189333	0.134065	0.0644665	0.0687237	0.0681548	0.0776802	0.0811844	0	0	0	0	0	0	0	0	0	0.0512861
221	0.0155947	0.0884157	0.118585	0.132624	0.150344	0.194298	0.121702	0.0969485	0.0621581	0.11596	0.164286	0.0187247	0.0782773	0.101308	0.0747943	0.0282778	0	0	0	0	0	0	0
222	0.0687304	0.184013	0.108883	0.162364	0.165652	0.120764	0.0670473	0.0949513	0.159804	0.0851784	0.144811	0.0825251	0.0862478	0.0744158	0.0549401	0.0623144	0.0284421	0.0301375	0	0	0	0	0.0356113
223	0.109429	0.0827223	0.14562	0.186125	0.147696	0.167803	0.106749	0.0226764	0.0654249	0	0.0691681	0.0525567	0.0274638	0.0568707	0.034989	0	0	0	0	0	0	0	0.134364
224	0.0252922	0.119497	0.184313	0.175263	0.18694	0.202001	0.23028	0.0786179	0.0756082	0.12538	0.0444078	0.0506142	0.0105795	0.0876301	0.0269567	0.0305749	0	0	0	0	0	0	0.00948489
225	0.0294121	0.157491	0.102508	0.157491	0.16068	0.140943	0.219971	0.142215	0.107463	0.187461	0.0826263	0.153033	0.0984224	0.0764282	0.0313477	0	0	0	0	0	0	0	0.243631
226	0.0368939	0.232415	0.0935158	0.15107	0.165985	0.094291	0.131965	0.0891957	0.0735267	0.0261274	0.0129556	0.059065	0.0462971	0.0159783	0	0	0	0	0	0	0	0	0.0134687
227	0.0201476	0.171343	0.0383015	0.190382	0.135966	0.212405	0.117925	0.0626265	0.100382	0.0428043	0.191025	0.0725742	0	0.0785313	0.0644205	0.0365336	0	0	0	0	0	0	0.0189585
228	0.0756185	0.214363	0.119795	0.226272	0.097202	0.144946	0.147533	0.0522336	0.16326	0.147266	0.053108	0.0302652	0.0316305	0.0163747	0.0201487	0.0228531	0.0312926	0	0	0	0	0	0.00281155
229	0.101197	0.159374	0.144285	0.111562	0.178862	0.113152	0.0987188	0.0699019	0.168065	0.0895818	0.0710721	0.121508	0.0423297	0.175309	0.0808925	0.0305834	0.0837549	0	0	0	0	0	0.00774095
230	0.134392	0.171439	0.127743	0.177788	0.174911	0.135242	0.111436	0.0626613	0.107133	0.0499661	0.0707892	0.0726145	0.0252967	0.0261916	0.0214854	0.0121846	0	0	0.018543	0.0388494	0	0	0.00285583
231	0.220598	0.20845	0.104841	0.187605	0.0638015	0.105711	0.129117	0.114284	0.0439635	0.0234334	0.0464787	0.0529746	0.0830465	0.0286615	0	0.0400009	0	0	0	0	0	0	0.00511744
232	0.0667902	0.126225	0.0952283	0.252449	0.193171	0.128024	0.195464	0.0692031	0.0665539	0.0354745	0.0703616	0	0	0	0	0	0	0	0	0	0	0	0
233	0.197195	0.186337	0.208265	0.0621122	0.0211234	0.209991	0.0427481	0.0227022	0.0654993	0.0698247	0.0230822	0	0	0.0569353	0	0	0.0544025	0	0	0.0633381	0	0	0
234	0.128778	0.136898	0.18361	0.243374	0.108632	0.138849	0.0942184	0.0500364	0.0641613	0.0512988	0.0339161	0.0386562	0.0202	0	0	0.0291891	0	0	0	0	0	0	0
235	0.120547	0.250599	0.160415	0.13669	0.185945	0.0693192	0.117595	0.074941	0.12012	0.0512211	0.050797	0.0289482	0.0605082	0	0	0.0437174	0	0	0	0	0	0	0
236	0.135877	0.213991	0.107628	0.299587	0.0436649	0.0651123	0.0441831	0.0469286	0.045132	0.0481125	0.119285	0	0.056836	0	0	0.0410642	0	0	0	0	0	0	0.0113209
237	0.0798874	0.188721	0.151869	0.245337	0.0577628	0.0382821	0.0389655	0.0413868	0	0.0424309	0.147279	0	0	0	0	0	0	0	0	0	0	0	0
238	0.141531	0.089158	0.11958	0.193176	0.166767	0.180857	0.138065	0.0814687	0.0626799	0.0501144	0.0165665	0.0188819	0.0197336	0	0	0	0	0	0	0	0	0	0
239	0.0741012	0.203697	0.102451	0.181417	0.136383	0.142037	0.170859	0.0837581	0.157747	0.118073	0.12774	0.0889738	0.105668	0.0743959	0.0861575	0.0732914	0.0585416	0.044308	0.037179	0.0486836	0.0662251	0.0339526	0.105935
240	0.116365	0.252901	0.199093	0.197923	0.0673104	0.0669146	0.0794607	0.120569	0.069572	0.0494442	0.0367762	0	0.0146023	0.0453566	0.0372068	0.0844017	0	0	0	0	0	0	0.00268066
241	0.0650065	0.18428	0.154475	0.168924	0.0940062	0.155756	0.0634146	0.117871	0.145747	0.155372	0.0342413	0.0585403	0.0611811	0.0422303	0.0519634	0	0	0	0	0	0	0	0.0224315
242	0.115883	0.219003	0.176238	0.131402	0.111719	0.0666373	0.045218	0.168097	0.0230946	0.0492394	0.0244159	0.0556565	0.0581672	0.0602249	0.185263	0.042026	0	0	0	0	0	0	0.0649273
243	0.0106718	0.0605049	0.0304313	0.201683	0.144037	0.112507	0.114515	0.154803	0.180779	0.113363	0.123667	0.115323	0.147309	0.0138655	0.0341223	0.0387023	0	0	0	0	0	0	0.00754076
244	0.0881724	0.222179	0.139683	0.222179	0.255013	0.0563363	0.0860131	0.12181	0.0878605	0.0624417	0.0619248	0.0352897	0.0368817	0.0763728	0	0.0532943	0	0	0	0	0	0	0
245	0	0.211973	0.116305	0.154162	0.0983025	0.117269	0.179044	0.14791	0.162569	0.108315	0.17187	0.0244863	0.0511817	0.0529924	0.0978088	0	0	0	0	0	0	0	0.0240665
246	0.043405	0.225582	0.247544	0.0615223	0.146459	0.187197	0.0423421	0.0899462	0.0432514	0.0922154	0.182904	0.0521167	0.136169	0.0281973	0.0346961	0	0	0	0	0	0	0	0.00494376
247	0.102032	0.168724	0.109107	0.20488	0.23362	0.146682	0.111976	0.0528593	0.152507	0.0541929	0.134361	0.0306278	0.0160047	0.0331418	0	0	0	0	0	0	0	0	0.00860781
248	0.357956	0.161769	0.125743	0.0441189	0.00750206	0.0223738	0.0227733	0.00806278	0.0155082	0	0	0	0	0.0202208	0.0124406	0	0	0	0	0	0	0	0
249	0.131558	0.261058	0.175068	0.174039	0.0887816	0.0630425	0.115502	0.0817863	0.0786554	0.0419248	0.055437	0.0315924	0.0165088	0.0341856	0	0	0	0	0	0	0	0	0.00297516
250	0.325017	0.1943	0.126096	0.119087	0.0575521	0.0254283	0.045294	0.0137453	0.0132191	0.014092	0.00698769	0.00796429	0.00832356	0	0.0106043	0	0	0	0	0	0	0	0.00360593
251	0.123062	0.135666	0.155964	0.174428	0.17796	0.117942	0.10004	0.0212512	0.122626	0	0.108035	0.0738805	0.0257377	0	0	0	0	0	0	0	0	0	0
252	0.325248	0.124013	0.146442	0.124013	0.0935185	0.0492186	0.0612301	0.0177368	0.00568592	0.0484913	0.0120225	0	0.0214813	0.0222412	0.00912243	0.0310406	0	0.0300248	0	0	0.0186986	0.019173	0.00429976
253	0.394114	0.12125	0.113255	0.0779466	0.0265084	0.00878417	0.017882	0.00949656	0.00913301	0	0	0	0	0.0119083	0	0	0	0	0	0	0	0	0
254	0	0.112123	0.102533	0.112123	0.0207989	0.155075	0.105229	0.100591	0.107489	0.137505	0.181822	0.233137	0.0676817	0.0700761	0.0517361	0	0	0	0	0	0	0	0.0081615
255	0.0270672	0.0639418	0.12864	0.204614	0.130473	0.155648	0.132022	0.182293	0.1888	0.11501	0.0855437	0.0974994	0.101898	0.0879187	0.0216364	0.0490809	0	0	0	0	0	0	0.0254341
256	0.0391832	0.0185128	0.0744889	0.0370255	0.056663	0.0751064	0.114671	0.101497	0.0780891	0.0624345	0.0825568	0.0705713	0.0737548	0.0509093	0.0626427	0.0355254	0.0486445	0.103088	0.162191	0.113269	0.128401	0.394976	0
257	0.255747	0.203507	0.172724	0.15475	0.0778605	0.0752526	0.0875383	0.0441644	0.0715347	0.054811	0.0425404	0.0242429	0.0225214	0.0233181	0.0215193	0.0122038	0.00557019	0	0.00619073	0	0	0	0.0445083
258	0.0442266	0.264678	0.182166	0.139304	0.156338	0.14129	0.215718	0.076374	0.0734503	0.125281	0.108714	0.0531032	0.0924979	0	0.0235686	0.026732	0.0366039	0	0	0	0	0	0.0294672
259	0.286666	0.148547	0.175795	0.0436904	0.0534903	0.0265879	0.0451042	0.00958138	0.00921459	0.0196462	0.0194836	0	0.0116042	0.0120147	0	0	0	0	0	0	0	0	0
260	0.0355878	0.117698	0.202962	0.151326	0.1887	0.153483	0.173581	0.0737469	0.124117	0.0567056	0.0187454	0.0427305	0	0.0693569	0.085342	0	0	0	0	0	0	0	0
261	0.0158696	0.149957	0.24135	0.194944	0.107096	0.152094	0.154809	0.0657715	0.173948	0.101146	0.1839	0.0762188	0.0398285	0	0.0507418	0.0287762	0	0	0	0	0	0	0
262	0.183127	0.16343	0.232088	0.173043	0.0686573	0.0877547	0.0396984	0.0421651	0.0101377	0	0.0107177	0.0122157	0.0127667	0.0132184	0.0162649	0	0	0	0	0	0	0	0.00254363
263	0.0557195	0.126363	0.0794439	0.147423	0.150409	0.128164	0.184807	0.150104	0.188776	0.10654	0.0939183	0.0602125	0.118865	0.0796338	0.0356318	0.0707252	0.0691738	0.0439783	0.030752	0.0966427	0.0365179	0.0374444	0.0120847
264	0.102811	0.129533	0.162874	0.0323832	0.0991172	0.0985344	0.0668623	0.142034	0.0341492	0	0.0722058	0	0.0430049	0	0	0	0	0	0	0	0	0	0
265	0.0337357	0.063756	0.0427554	0.116886	0.162618	0.183217	0.0987287	0.0932119	0.12326	0.119454	0.154005	0.0810134	0.155225	0.102274	0.0359558	0.0611729	0.0837634	0.118342	0.0930948	0.0325072	0	0.0377849	0.0336668
266	0.0594617	0.168562	0.197819	0.196656	0.0716566	0.113976	0.10151	0.0770124	0.0296257	0.0473732	0.0313207	0	0.093271	0.0193141	0	0	0	0	0	0	0	0	0.0205369
267	0.0618086	0.248221	0.0587504	0.160614	0.119176	0.0444281	0.165811	0.0640415	0.107782	0.0492429	0.0325568	0.129874	0.0581713	0.100382	0.148221	0.0280193	0.0383666	0	0	0	0	0	0
268	0.313834	0.156998	0.245664	0.12211	0.0533925	0.0530786	0.0360174	0.0573832	0.0551865	0.0392206	0.0583439	0.066498	0.0231659	0.0239855	0	0	0	0	0	0	0	0	0
269	0.0427751	0.188625	0.0677644	0.242518	0.123714	0.218644	0.125183	0.162508	0.142079	0.106023	0.120166	0.136961	0.107354	0.0926268	0.022795	0.155128	0	0	0	0	0	0	0.00335624
270	0.162866	0.215456	0.123846	0.138508	0.125611	0.0312181	0.0635509	0.0337499	0.016229	0.051902	0.0857873	0.0391108	0.0613126	0.0211606	0.0260376	0	0	0	0	0	0	0	0
271	0.213096	0.260585	0.107233	0.153982	0.0845926	0.120136	0.0855965	0.103903	0.0874349	0.0665778	0.0924373	0.135458	0.0157299	0.097718	0.0801598	0.0681893	0	0	0	0	0	0	0.177399
272	0.177261	0.189833	0.12356	0.178667	0.0683569	0.0566291	0.034584	0	0.0117756	0.0251065	0.0248986	0	0	0.0307079	0.0188926	0	0	0	0	0	0	0	0
273	0.257551	0.208601	0.069945	0.243368	0.035471	0.0705248	0.107676	0	0.0733255	0	0.0387604	0	0	0	0	0	0	0	0	0	0	0	0
274	0.115611	0.267042	0.195361	0.242766	0.111457	0.0246226	0.0626554	0.0266194	0.0512008	0.0409365	0.0676627	0	0	0	0	0	0	0	0	0	0	0	0.00306939
275	0.182424	0.191531	0.134865	0.134072	0.0586231	0.0582783	0.0395458	0.0630047	0.0403952	0.0215314	0.0640594	0.0243375	0	0	0	0	0	0	0	0	0	0	0.00956849
276	0.030214	0.285502	0.129236	0.214127	0.17477	0.159264	0.162107	0.0313055	0.0752677	0.0160477	0.111404	0.0181391	0.0189573	0.019628	0.0241517	0	0	0	0	0	0	0	0
277	0.0127341	0.132362	0.133145	0.228625	0.282362	0.134249	0.223601	0.0791651	0.114202	0.0946894	0.0804904	0.0611599	0.0798985	0.0992701	0.0407165	0.0461816	0.031618	0	0	0	0	0	0
278	0.227342	0.0596732	0.0432188	0.0429647	0.0340937	0.0266304	0.014785	0.0104691	0.0453076	0.0107333	0.0053222	0.00909905	0	0.00328198	0.00807679	0.00458044	0	0	0	0	0	0	0.00184518
279	0.27003	0.140181	0.1014	0.0614275	0.0353532	0.0447304	0.0373988	0.0155436	0.0249143	0.024789	0.0122919	0.020014	0.0125501	0.00866273	0.00532964	0.0030225	0	0	0.00459974	0	0	0	0.0265573
280	0.3822	0.12914	0.070456	0.0612866	0.0111657	0.03108	0.0158175	0.0192004	0.0115408	0.012303	0.00976089	0.00278127	0	0	0.0037032	0	0	0	0.00639208	0	0	0	0
281	0.101674	0.176137	0.11275	0.224175	0.0980205	0.194888	0.132245	0.140462	0.050657	0.0900038	0.142814	0.0610401	0.0850582	0.0660505	0	0	0	0.0445828	0	0	0	0	0
282	0.198869	0.21029	0.19353	0.17897	0.0958621	0.0726083	0.101619	0.0343423	0.0707736	0.0402386	0.0299291	0.051168	0.029709	0.024608	0.0151398	0.0171719	0	0.0124574	0	0	0	0.0159099	0
283	0.0491591	0.170324	0.124605	0.263229	0.157976	0.141343	0.127881	0.0339567	0.0816421	0.0696268	0.0345252	0.0393505	0.0205628	0.0212902	0.0261971	0.0297134	0	0	0	0	0	0	0
284	0.269439	0.112498	0.0595599	0.0296049	0.00604088	0.0120107	0.0244503	0.0129848	0	0.00665618	0.0396065	0	0.0157261	0.00814121	0	0	0	0	0	0	0	0	0
285	0.0273587	0.0581673	0.10402	0.0840195	0.171442	0.170434	0.120099	0.148822	0.0817857	0.0871867	0.0720541	0.114974	0.20599	0.106639	0.0765428	0.0868166	0.0679297	0.0719789	0	0.0197718	0.0224132	0	0.00904106
286	0.0449533	0.0606827	0.0671457	0.133502	0.297176	0.252345	0.194204	0.066539	0.070391	0.0613959	0.047357	0.0616865	0.024176	0.033375	0.0308003	0.0349344	0.0637804	0	0	0	0	0	0.0046276
287	0.187515	0.161081	0.0972203	0.225514	0.147909	0.130702	0.0997763	0.0529881	0.0679461	0.0362166	0.10775	0.0409365	0.0213916	0.0442967	0.027253	0.030911	0	0	0	0	0	0	0
288	0.0376729	0.0533976	0.0895223	0.302586	0.108958	0.144423	0.165377	0.0975848	0.206468	0.0800374	0.138906	0.0904682	0.0472746	0.0489471	0	0	0	0	0	0	0	0	0.00441085
289	0.159929	0.24968	0.165235	0.24968	0.120665	0.126619	0.0949641	0.0504325	0.0623595	0.0147728	0.0439515	0.0417452	0.026177	0.0361374	0	0.0252173	0.0345297	0	0	0	0	0	0.00312561
290	0.241675	0.228367	0.103373	0.102765	0.0582479	0.0347432	0.0825148	0.0250406	0.036123	0.0513446	0.0254598	0.0435271	0	0	0	0	0	0	0	0	0	0	0
291	0	0	0	0	0	0	0.192561	0	0	0	0	0	0	0	0	0	0	0	0	0	0	0	0
292	0.0278838	0.171264	0.132521	0.223961	0.147851	0.160343	0.0952033	0.0288912	0.152818	0.16291	0.073437	0.0502204	0.0524859	0.0543426	0	0.0505616	0	0	0	0	0	0	0.0350571
293	0.319532	0.164693	0.092037	0.137244	0.0466744	0.0464	0.0944567	0.0100326	0	0.0102857	0.0204011	0.0232524	0	0	0	0	0	0	0	0	0	0	0
294	0.220273	0.152638	0.223332	0.180391	0.0707862	0.168888	0.186228	0.0152154	0.0438987	0.0467977	0.0618804	0.0352644	0.0184276	0.0190795	0	0	0	0	0	0	0	0	0
295	0.100564	0.0814514	0.191177	0.149328	0.0969511	0.0826123	0.0140145	0.0297707	0.0715775	0.0610435	0.0302691	0.0172498	0	0	0	0.0260504	0	0	0	0	0	0	0
296	0.0990195	0.261987	0.207064	0.205847	0.133646	0.170821	0.17387	0.0205194	0.0789354	0.0631111	0.0208629	0.0237787	0.0248513	0	0	0	0	0	0	0	0	0	0
297	0.220951	0.198345	0.157514	0.13571	0.0532531	0.0529399	0.0969931	0.0457867	0.0330254	0.0117354	0	0	0	0	0	0	0	0	0	0	0	0	0
298	0.1256	0.33627	0.15918	0.217586	0.0403623	0.0601875	0.0408413	0.0433791	0.0417185	0.0444735	0.0882106	0	0	0	0	0	0	0	0	0	0	0	0
299	0.155191	0.161309	0.11801	0.175974	0.0897688	0.104114	0.0756951	0.0643189	0.0463925	0	0.0163489	0.0372677	0	0	0.0248105	0.0281407	0	0	0	0	0	0	0
300	0.438332	0.0637222	0.0881362	0.0159305	0.0162532	0.0242364	0.00822303	0.00873399	0.00839963	0	0	0	0	0.0109521	0	0.0152851	0	0	0	0	0	0	0
301	0	0.148501	0.149379	0.19093	0.259729	0.172135	0.131406	0.0697855	0.111857	0.071546	0.118256	0.0269568	0.0563456	0.0583389	0	0.0407099	0	0	0	0	0	0	0
302	0.171037	0.207795	0.232249	0.184707	0.0235559	0.0702521	0.0238354	0.0253165	0.0486947	0.0519104	0.0257403	0	0	0	0	0	0	0	0	0	0	0	0.0057736
303	0.203861	0.236416	0.167351	0.201392	0.0804014	0.0976905	0.0994345	0.0384048	0.0923364	0.0196868	0.0976193	0.0111263	0.0116282	0.0361186	0	0	0	0.0243794	0	0	0	0	0
304	0.074747	0.194235	0.142097	0.15892	0.0900766	0.143275	0.0729165	0.0193618	0.0744825	0.0397006	0.019686	0.0224373	0	0	0	0	0	0	0	0	0	0	0
305	0.0248592	0.0939611	0.059073	0.0704708	0.11983	0.14295	0.109127	0.0901504	0.173399	0.171646	0.117848	0.119394	0.0779877	0.161493	0.158971	0.112693	0.0308618	0	0	0.0359308	0	0	0.120383
306	0.0473509	0.104401	0.120022	0.119316	0.213032	0.121016	0.21556	0.0654154	0.125822	0.100599	0.0665105	0.0568546	0.118839	0.102536	0.126168	0.0858613	0	0	0	0	0	0	0.0146784
307	0.117313	0.221707	0.223018	0.0739022	0.0753988	0.0374777	0.0381468	0.0810343	0.0389661	0.0415393	0	0	0	0	0	0	0	0	0	0	0	0	0
308	0.0611506	0.158904	0.106562	0.235948	0.201424	0.190472	0.164046	0.0897597	0.121869	0.146156	0.085894	0.055068	0.0383681	0.0463463	0.0162937	0.0462018	0.0253054	0.0134069	0	0	0	0	0
309	0.274311	0.093314	0.0834363	0.0311047	0.0105782	0.021032	0	0	0.0109336	0	0.0115592	0	0.013769	0	0	0.0198963	0	0	0	0	0	0	0
310	0.185589	0.175369	0.176406	0.19729	0.0894603	0.144518	0.0565762	0.0600917	0.0809078	0.0246431	0.0610977	0.0139274	0.0291112	0.0150706	0	0	0	0	0	0	0	0	0.00257929
311	0.146184	0.326498	0.265269	0.0879033	0.0384358	0.0127366	0.0259279	0.0137695	0.0132424	0.0141169	0	0	0	0	0.021246	0	0	0	0	0	0	0	0
312	0.349495	0.150113	0.0906006	0.0400302	0.0204204	0.0203004	0.0103314	0	0.0105533	0	0	0	0	0	0	0	0	0	0	0	0	0	0
313	0.246237	0.110216	0.110867	0.134708	0.0249884	0.0993657	0.0379274	0.107424	0.0774838	0.0550672	0.0546113	0.0778047	0.0975774	0.151544	0	0	0.0321783	0	0	0	0	0	0.00310109
314	0.132443	0.312875	0.12589	0.172081	0.111724	0.126934	0.04845	0.0514605	0.0494905	0.0175863	0	0	0.0207749	0.0430197	0.0264674	0	0	0	0	0	0	0	0
315	0.144655	0.239206	0.189059	0.162319	0.113309	0.0953133	0.105834	0.0187351	0.0360358	0.0384156	0.0285731	0.0108555	0.0113452	0.0117466	0	0	0	0	0	0	0	0	0.010698
316	0.224359	0.212005	0.152328	0.106002	0.123599	0.0614361	0.0312665	0.0332093	0.031938	0	0	0	0	0	0	0	0	0	0	0	0	0	0
317	0.183944	0.125533	0.184556	0.125533	0.0689635	0.039176	0.0598131	0.0211766	0.0203659	0.0108554	0.0107655	0	0	0.0132773	0	0	0	0	0	0	0	0	0
318	0.20302	0.215821	0.192975	0.0719403	0.17126	0.0486437	0.0247561	0.0262944	0.0505755	0	0.0534691	0	0.0318455	0.0329721	0	0	0	0	0	0	0	0	0.00627127
319	0.26287	0.206995	0.176987	0.144897	0.0369578	0.0314919	0.0267117	0.0397201	0.0381996	0.0232698	0.0403851	0.0197269	0	0.00711536	0.0350211	0	0	0	0	0	0	0	0
320	0.15104	0.230552	0.198785	0.0768508	0.0560051	0.066811	0.0566698	0.0481529	0.0578869	0.0246838	0.0611987	0	0.0437391	0.0150955	0.0185746	0.0210678	0	0	0	0	0	0	0.011274
321	0.13613	0.0514535	0.0406668	0.0183762	0.0149987	0.00372763	0	0	0.00775133	0.00413161	0	0.00934012	0.00488073	0	0.00621808	0	0	0	0	0	0	0	0
322	0.0876089	0.186265	0.104093	0.220759	0.218191	0.153935	0.128195	0.0832095	0.0654742	0.0542874	0.0461468	0.00876605	0.0274845	0.0189712	0.0233436	0	0.0181272	0	0	0	0	0	0
323	0.0441108	0.250091	0.125785	0.194515	0.141753	0.0986436	0.143435	0.0457044	0.102561	0.0937149	0.0619594	0.0353094	0.0184511	0.0191039	0	0	0.036508	0	0	0	0	0	0.00337424
324	0.210196	0.200513	0.167448	0.170247	0.0945672	0.103604	0.0683496	0.0663741	0.0598436	0.0361508	0.0421783	0.0216329	0.0150725	0.0130048	0.00960125	0.00362999	0	0	0	0	0	0	0.00176651
325	0.073334	0.219436	0.226543	0.219436	0.123723	0.0761403	0.0476921	0.0379917	0.0365373	0.0324584	0.0515036	0.00733772	0.00766872	0.00794002	0.00977	0	0	0	0	0.0176658	0	0	0
326	0.122579	0.208492	0.139817	0.185327	0.224532	0.046992	0.0837041	0.177811	0.0732873	0.0260423	0.0645669	0.0588726	0.0153821	0	0.0587907	0.0222272	0	0	0	0	0	0	0
327	0.030258	0.142959	0.0862827	0.228735	0.175025	0.188496	0.10331	0.0940535	0.135679	0.144639	0.047814	0.0181655	0.0569549	0.0196566	0.024187	0.0274334	0	0	0	0	0	0	0
328	0.0325302	0.143448	0.0618414	0.215172	0.104538	0.114316	0.105779	0.112351	0.151271	0.0691115	0.0685394	0.104158	0.108857	0.0281769	0.034671	0.0196623	0	0	0	0	0	0	0.00243647
329	0.0670082	0.189955	0.159232	0.189955	0.129201	0.0321104	0.130734	0.0347145	0.0667711	0.0711806	0.0705913	0	0.0840866	0.0217653	0	0	0	0	0	0	0	0	0
330	0.021354	0.121069	0.16238	0.221959	0.154401	0.184191	0.197895	0.12169	0.0957531	0.113418	0.101231	0.0384599	0.0669913	0.0277445	0.0682779	0	0	0	0	0	0	0	0
331	0	0.0635158	0.0638914	0.0952737	0.194406	0.128842	0.163928	0.208937	0.100469	0.0357013	0.0708115	0.121062	0.0843489	0.0873329	0	0	0	0	0	0	0	0	0.03391
332	0.207747	0.157046	0.086886	0.117784	0.104147	0.0716779	0.0648511	0.0172202	0.033122	0.0353093	0.0787882	0.0698442	0.0208557	0.0323902	0.0531405	0.0301366	0	0	0	0	0	0	0.00204507
333	0.243473	0.157414	0.207066	0.133196	0.0370619	0.0245627	0.0500023	0.0265547	0	0.0544492	0	0.0307727	0.0160804	0	0.0204865	0	0	0	0	0	0	0	0
334	0.124501	0.168065	0.101435	0.235291	0.0685874	0.102276	0.104102	0.0552853	0.0354459	0.0188934	0.0562109	0.0213556	0.089276	0	0	0	0	0	0	0	0	0	0.0123633
335	0.0816491	0.077153	0.0582069	0.0289324	0.0393577	0.0391263	0.0298686	0.0105749	0.0610202	0.0542082	0.0215038	0.0122546	0.0256148	0	0	0	0	0	0	0	0	0	0
336	0.0886195	0.181436	0.126352	0.251219	0.142392	0.169866	0.144082	0.0459105	0.0588707	0.0941376	0.171157	0.0709374	0.055603	0.0383801	0	0.0535645	0	0.0388587	0	0	0	0	0
337	0.136567	0.19357	0.162262	0.209701	0.0493725	0.114525	0.199834	0.0707504	0.153094	0.0544015	0	0.0614913	0.0428435	0	0	0	0	0	0	0	0	0	0
338	0.169192	0.184471	0.173192	0.147577	0.0878301	0.11226	0.0888724	0.013485	0.0518749	0.0553006	0.0411321	0	0	0	0	0	0	0	0	0	0	0	0
339	0.266767	0.134441	0.135236	0.117636	0	0.0511339	0	0	0.0177215	0	0	0	0	0	0	0	0	0	0	0	0	0	0
340	0.145127	0.252843	0.1595	0.197131	0.100562	0.0869309	0.0973311	0.0587381	0.0632682	0.0529936	0.0382217	0.0353954	0.0256099	0.0618705	0.0398777	0.0411184	0.0168909	0	0.012515	0.0196652	0	0	0.00199901
341	0.132162	0.187326	0.230309	0.124884	0.0637067	0.126664	0.107438	0.0228228	0.0658472	0.0233985	0	0	0	0	0.0704297	0	0	0	0	0	0	0	0
342	0.185328	0.240794	0.161479	0.145936	0.126558	0.037004	0.0753292	0.048006	0.0923364	0.0410142	0.0325397	0.0185438	0.0193803	0.0401318	0	0.0140023	0	0	0	0	0	0	0.00177502
343	0.35694	0.257923	0.199576	0.0992013	0.121452	0.100615	0.0819291	0	0.0209222	0.0223038	0	0	0.0263479	0	0	0.0380728	0	0	0	0	0	0	0.0109803
344	0.231445	0.187457	0.15321	0.156215	0.0757046	0.0792205	0.0967618	0.0385404	0.04942	0.0790253	0.0566014	0.0297748	0.0259316	0.0483282	0.0264296	0.0149885	0.0205236	0.021747	0	0	0	0	0.00561698
345	0.339572	0.0759962	0.0764457	0.0422201	0.0172301	0.0256931	0	0	0.0267135	0	0	0	0	0	0	0	0	0	0	0	0	0	0
346	0.124645	0.267685	0.204644	0.171319	0.0983183	0.0434401	0.0221078	0.0352223	0.0225826	0.0361109	0.0119373	0.0272114	0.0426583	0.0441674	0	0	0	0	0	0	0	0	0
347	0.0999049	0.180225	0.164025	0.171643	0.122583	0.147976	0.0708788	0.122335	0.0905014	0.0771823	0.133951	0.109051	0.102574	0.0590013	0.0290399	0	0	0	0	0	0	0	0.0236847
348	0.026378	0.149553	0.300874	0.398807	0.0762907	0.0505614	0.0514641	0.0819928	0.0525693	0.0840614	0.055577	0	0.033101	0.034272	0	0	0	0	0	0	0	0	0
349	0.246628	0.190675	0.191803	0.13771	0.108076	0.0752083	0.120294	0.0464615	0.0223414	0.0357253	0.0472393	0.0134604	0.0140676	0	0	0	0	0	0	0	0	0	0.00790658
350	0.0249508	0.117884	0.142298	0.165038	0.156353	0.143477	0.170379	0.0775566	0.0994502	0.0795133	0.0919975	0.0149793	0.0313101	0.0810442	0	0	0.0309755	0	0	0.0360633	0	0	0.00279006
351	0.152653	0.15736	0.131909	0.183587	0.133789	0.146303	0.121839	0.0143789	0.0414853	0.0737083	0.0438588	0.0333257	0.0522436	0	0.0221862	0	0	0	0	0	0	0	0
352	0.0825443	0.285996	0.183074	0.207997	0.159157	0.149431	0.0805229	0.0570176	0.155365	0.0974268	0.0676341	0.0330372	0.0115092	0	0	0	0	0	0	0.0265128	0	0	0.00203207
353	0.323807	0.194712	0.181873	0.166896	0.0709482	0.0846372	0.0717902	0.0457506	0	0	0.0620221	0.0353452	0	0	0	0	0	0	0	0	0	0	0
354	0.0703763	0.22167	0.122639	0.210586	0.135695	0.123656	0.137306	0.0486125	0.0818153	0.0249195	0.0741395	0.0845013	0.0294377	0.0457187	0.0375039	0	0	0	0	0	0	0	0
355	0.137003	0.176535	0.177579	0.200073	0.120073	0.0954939	0.0850489	0.0387144	0.0496431	0.0264607	0	0.0149546	0	0.0161821	0	0	0	0	0	0	0	0	0
356	0.137966	0.248885	0.214592	0.154072	0.157192	0.108185	0.134587	0.0519818	0.0999836	0.0666165	0.052852	0.045179	0	0.0325916	0	0	0	0	0	0	0	0	0.00284135
357	0.221777	0.314347	0.120459	0.104782	0.106904	0.060729	0.169986	0.0656541	0.0631408	0.0841381	0.0166883	0	0	0	0	0	0	0	0	0	0	0	0.0145849
358	0.044253	0.209081	0.168254	0.167264	0.042663	0.0848242	0.172677	0.0917034	0.0661446	0.0705127	0.0932386	0	0	0	0	0	0	0	0	0	0	0	0
359	0.302513	0.0714637	0.0494218	0.0223324	0.00455694	0.0135904	0.00461102	0.0146926	0.0188402	0.0200844	0.00497952	0.0113509	0	0	0.00755675	0	0	0	0	0	0	0	0
360	0.20726	0.261129	0.11492	0.0816028	0.0999064	0.099319	0.0168487	0.0715825	0.0172105	0	0.0181952	0.0414764	0.0216737	0	0	0	0	0	0	0	0	0	0
361	0.145062	0.191904	0.165462	0.164489	0.16782	0.125125	0.0707549	0.0601212	0.101184	0.0616379	0.0916915	0.0348355	0	0.0376948	0.0231913	0	0	0	0	0	0	0	0
362	0.223598	0.118848	0.132834	0.158464	0.121255	0.147329	0.0681631	0.0579189	0.0557016	0.0742251	0.0441664	0.0167797	0.0701465	0	0	0	0	0	0	0	0	0	0
363	0.165697	0.128105	0.200452	0.18504	0.0580884	0.0721836	0.0881667	0	0.01501	0	0.0634752	0.0361733	0	0	0	0	0	0	0	0	0	0	0
364	0.150886	0.16634	0.131469	0.154459	0.145465	0.108457	0.122659	0.0260562	0.0751763	0.106854	0.0662311	0.030195	0.0157786	0.0326735	0.080408	0	0	0	0	0	0	0	0
365	0.183767	0.231531	0.20961	0.162071	0.0590549	0.117415	0.10756	0.0761625	0.0488313	0.078084	0.0387188	0.0294201	0.0153736	0.0159175	0	0	0	0.032232	0	0	0	0	0
366	0.319855	0.181345	0.10641	0.105785	0.0308363	0.0919649	0.0624045	0	0.0159362	0.0509658	0	0	0	0	0	0	0	0	0	0	0	0	0
367	0.0512847	0.209996	0.113743	0.145382	0.115365	0.13107	0.116734	0.106275	0.0681376	0.0726373	0.108054	0.10263	0.107259	0.0222108	0.0273298	0	0	0	0	0	0	0	0
368	0.208814	0.147986	0.0496205	0.147986	0	0.100064	0.050925	0.108179	0.0520187	0	0	0	0	0	0	0	0	0	0	0	0	0	0
369	0.0229386	0.195079	0.196233	0.130053	0.176916	0.131907	0.0895076	0.0950694	0.09143	0.0731009	0.0241652	0.0550852	0.0575701	0.0596067	0	0	0	0	0	0	0	0	0.00530472
370	0.0399022	0.163388	0.113784	0.188525	0.0769371	0.140222	0.0778501	0.0689063	0.132537	0.0989025	0.112096	0.0798514	0.0834535	0.0518435	0.0212641	0.0482364	0	0.10498	0	0	0	0	0
371	0.0793478	0.206191	0.245121	0.206191	0.248615	0.0950588	0.0774047	0.0411072	0.0790671	0.0210721	0.0417954	0	0.0746785	0	0	0	0	0	0	0	0	0	0
372	0.292168	0.245404	0.154284	0.112477	0.0730256	0.0622253	0.0211121	0	0.0107828	0	0	0	0	0	0	0	0	0	0	0	0	0	0.00274527
373	0.265556	0.183374	0.155333	0.183374	0.0787737	0.0978881	0.0498178	0.0529134	0.0203551	0.0108497	0	0	0.0128169	0	0	0	0	0	0	0	0	0	0
374	0.139247	0.179426	0.0842272	0.155502	0.0488158	0.0849254	0.0740927	0.0131161	0	0.0672351	0.0266714	0.0151995	0.0317703	0	0	0.0229542	0	0	0	0	0	0	0
375	0.405322	0.136787	0.165115	0.164144	0.111645	0.0554945	0.0564852	0.0899926	0.0865475	0.0307543	0.0304997	0	0	0	0	0	0	0	0	0	0	0	0
376	0.497513	0.0159362	0.0721368	0.00796808	0.0243883	0.0565715	0.0164518	0	0	0	0.00888332	0	0	0	0	0	0	0	0	0	0	0	0
377	0.270416	0.191644	0.139228	0.127762	0.0760374	0.0431945	0.0439656	0.0466975	0.0785923	0.0119689	0.0237396	0.0135288	0	0.0146392	0	0	0	0	0	0	0	0	0
378	0.226667	0.214185	0.197497	0.151714	0.081946	0.126722	0.0460659	0.029357	0.0564663	0.0501626	0.0198989	0.01134	0.0355547	0	0	0.0171256	0	0	0	0	0	0	0.00871152
379	0.199766	0.270838	0.206394	0.196973	0.0586139	0.133187	0.0593095	0.0449964	0.0432738	0.0276789	0	0.0417149	0.0544958	0.0338542	0	0	0	0	0	0	0	0	0.006156
380	0.0348075	0.263126	0.264683	0.164454	0.0671138	0.166798	0.101865	0.0721301	0.0346844	0.0369749	0.146675	0	0.043679	0	0	0	0	0	0	0	0	0	0.00826674
381	0.262206	0.115625	0.116308	0.082589	0.0337046	0.0167532	0.0341046	0	0.0174185	0	0.0184151	0	0	0	0	0	0	0	0	0	0	0	0
382	0.137251	0.148221	0.279557	0.259386	0.0756112	0.150333	0.0573814	0.0406313	0.0586138	0.0416563	0.0206557	0.0470852	0	0.0509501	0.0313464	0	0	0	0	0	0	0	0
383	0.222676	0.131755	0.10484	0.0589947	0.0280884	0.0299178	0.016241	0.0194065	0.0186635	0	0.0197313	0.00249878	0.0026115	0	0.00998119	0	0.0051672	0	0	0	0	0	0
384	0.0951728	0.089932	0.241237	0.269796	0.183507	0.0608092	0.0618948	0	0.031612	0	0.0668413	0	0	0	0	0	0	0	0	0	0	0	0
385	0.146018	0.220764	0.138794	0.165573	0.0703859	0.0839664	0.142442	0.0756467	0.0582007	0.0465331	0.0153826	0.0175325	0	0.0379433	0	0	0	0	0	0	0	0	0
386	0.297505	0.160642	0.141393	0.110441	0.0204869	0.0407328	0.04146	0	0.0423504	0.0112868	0.0111933	0	0	0	0	0	0	0	0	0	0	0	0
387	0.14825	0.105065	0.105686	0.175108	0.142923	0.142083	0.120516	0.0768028	0.0984835	0.0918638	0.0650738	0.0741686	0.0310057	0.0481539	0.0395015	0.0224018	0	0.032503	0	0	0	0	0.00546633
388	0.205145	0.193848	0.15321	0.124617	0.0565068	0.0561746	0.114355	0.0607303	0.0292027	0	0.0308735	0	0.0551636	0.0571151	0.0234263	0.0265706	0	0	0	0	0	0	0.00341487
389	0.0859187	0.243562	0.204169	0.32475	0.0828317	0.164689	0.125722	0.0890227	0.0856148	0.0912686	0.0452565	0	0	0	0	0	0	0	0	0	0	0	0
390	0.0812113	0.172663	0.231579	0.211033	0.0978667	0.077833	0.0396113	0.0210363	0.080924	0	0.0213885	0	0.0254774	0	0	0	0	0	0	0.0586904	0	0	0
391	0.157762	0.327965	0.209939	0.17889	0.0304188	0.0302399	0.123119	0.098077	0.0314408	0.0335171	0.132959	0.0378852	0.0395943	0.08199	0	0.171642	0.0783425	0.0830124	0	0	0	0	0
392	0.178207	0.185234	0.118573	0.117876	0.206165	0.102477	0.104306	0.110787	0.106546	0.0567912	0.131416	0.042795	0.0670882	0.0463077	0.0284903	0	0	0	0	0.0515153	0	0	0
393	0.430687	0.0867315	0.0402666	0.0333583	0.0136135	0.0203002	0	0.00731552	0	0.00750008	0.00743799	0.00847753	0	0	0	0	0	0	0	0	0	0	0
394	0.230612	0.217913	0.23138	0.133169	0.0617574	0.0859519	0.0499922	0.0530986	0.0127665	0.0272191	0	0.0153832	0	0	0	0	0	0	0	0	0	0	0.00631219
395	0.330036	0.179557	0.133088	0.141756	0.038567	0.0191701	0.0292685	0.0310872	0.0398629	0	0	0	0	0	0	0	0.024832	0.0263122	0	0	0	0	0
396	0.231992	0.219217	0.0848127	0.193922	0.103226	0.0940674	0.0174085	0.0462255	0.0889119	0.0473917	0.0469994	0.0321408	0.0111969	0.011593	0.0285299	0	0	0	0	0	0	0	0
397	0.0519081	0.0980993	0.0246699	0.269773	0.050043	0.174121	0.227866	0.0268917	0.0775866	0.0551402	0.0820256	0.186979	0.0651379	0.0337211	0	0	0	0	0	0	0	0	0.00633706
398	0.104927	0.141641	0.142479	0.141641	0.158961	0.244222	0.146225	0.108718	0.104556	0.0796146	0.126329	0.0359961	0.0752399	0.097377	0.0718921	0.0271805	0	0	0	0	0	0	0.00331563
399	0.309887	0.152777	0.17289	0.165508	0.123398	0.045195	0.0722886	0.0418802	0.0268513	0.0214684	0.0354845	0.032355	0.0169073	0	0	0	0	0	0	0	0	0	0
400	0.0157262	0.0388651	0.0448442	0.0720147	0.0828031	0.0834756	0.107387	0.0965125	0.10005	0.0732467	0.0777379	0.11039	0.106262	0.11788	0.102501	0.144775	0.17421	0.175046	0.116838	0.12589	0.0594621	0.0203235	0.000799986
401	0.105122	0.182112	0.183189	0.281446	0.219582	0.151124	0.102548	0.10892	0.104751	0.130279	0.110744	0.0420738	0	0.0455273	0.0280101	0.0953092	0	0.046095	0	0	0	0	0.00404067
402	0.188773	0.0475674	0.10766	0.0594592	0.0849287	0.036184	0.0613833	0.026079	0.0125403	0.0668423	0.0397734	0.0151107	0	0	0	0	0.0312473	0	0	0	0	0	0.00336617
403	0.0438345	0.0194921	0.0147055	0.0121826	0.0149151	0.00494247	0	0	0	0	0	0	0	0	0	0	0	0	0	0	0	0	0
404	0.285547	0.122647	0.123372	0.147176	0.0750785	0.024879	0.126616	0.0268967	0.025867	0.0275752	0.0273469	0.031169	0	0	0	0	0	0	0	0	0	0	0.00655142
405	0.0129603	0.0979731	0.0615953	0.1837	0.0874626	0.223581	0.126429	0.0939997	0.0645723	0.15144	0.177493	0.124492	0.130108	0.134711	0.0414397	0.0940037	0	0	0	0.037465	0	0	0
406	0.0904062	0.128142	0.1289	0.298997	0.130737	0.0866454	0.132288	0	0.0450432	0	0.238101	0.162827	0	0	0	0	0	0	0	0	0	0	0
407	0.0491267	0.162475	0.140088	0.162475	0.118404	0.0706246	0.0958473	0.0763523	0.146859	0.130464	0.0776305	0.0589868	0.0308238	0.0957429	0.0785395	0.0445407	0.121978	0.193874	0.0677834	0	0	0	0
408	0.0453947	0.150133	0.194169	0.17158	0.153173	0.108766	0.132849	0.0470347	0.0452342	0.0241107	0.0239111	0.0272529	0	0	0	0	0	0	0	0	0	0	0.0164665
409	0.175598	0.122263	0.0614932	0.0436655	0.0356398	0.0177151	0.00901569	0	0.0184186	0.019635	0.0292086	0	0	0	0	0	0	0	0	0	0	0	0.019192
410	0.236656	0.0911061	0.0666508	0.0745414	0.0591507	0.0756038	0.0171008	0.00908169	0.0174681	0.0279324	0.00923372	0	0.010999	0	0	0	0	0	0	0	0	0	0
411	0.140674	0.0886185	0.237714	0.206777	0.120551	0.0898816	0.0304954	0.0323903	0.186902	0.0498112	0.0164663	0.0375352	0.0392285	0.0203081	0.0249886	0	0	0	0	0	0	0	0.00711095
412	0.0879548	0.263186	0.167206	0.193927	0.141324	0.0702466	0.0572006	0.0455662	0.146073	0	0.015443	0.052804	0	0.0380922	0	0	0	0	0	0	0	0	0.0204291
413	0.188093	0.306997	0.178786	0.0969464	0.0824248	0.016388	0.0166806	0.0177171	0.0170388	0.0181641	0	0	0.0214575	0	0.0273369	0	0	0	0	0	0	0	0.0183567
414	0.157557	0.233955	0.178287	0.170149	0.0650982	0.0647154	0.0805087	0.06219	0.0373808	0.0159397	0.0632312	0.0270256	0.0188299	0.009748	0.0119947	0.0136046	0	0	0	0.0216884	0	0	0.00683466
415	0.185687	0.183817	0.176499	0.133685	0.0852452	0.0932184	0.0517541	0.05497	0.105731	0.0845352	0.0652053	0.0530846	0.0332876	0.0459535	0.0282724	0.0160336	0.0658638	0.0232633	0.0488008	0	0	0	0.00204269
416	0.0615399	0.164762	0.165736	0.203529	0.0889932	0.12779	0.140077	0.127526	0.0511018	0.108953	0.0648306	0.0615762	0.0514831	0.0932827	0	0.0185984	0.0254665	0.0269846	0	0	0	0	0.0022544
417	0.26499	0.203449	0.157424	0.0938994	0.0638673	0.0238094	0.0323126	0.0171602	0.00825166	0	0.0523425	0.009943	0.0103915	0	0	0	0	0	0	0	0	0	0
418	0.254471	0.200382	0.161254	0.140268	0.0613321	0.101619	0.0827466	0.0439441	0.0633928	0.0675791	0.0446798	0	0	0.0275521	0	0.0769054	0	0	0	0	0	0	0
419	0.177712	0.212118	0.071124	0.194441	0.117224	0.125499	0.0821181	0.0969119	0.0559212	0.0198714	0.0591206	0.0336917	0.0117372	0.0850667	0.0299064	0	0	0.0246079	0	0	0	0	0.00831473
420	0.120117	0.25538	0.0999017	0.141878	0.188176	0.0863399	0.131822	0.108899	0.0897687	0.031899	0.0316349	0.0721124	0.0188413	0	0	0	0	0	0	0	0	0	0.0169081
421	0.188923	0.238026	0.149646	0.0595065	0.121423	0.150886	0.0921481	0.0326246	0.0941272	0.0334477	0.199025	0.0378068	0.0395123	0	0	0	0	0	0	0	0	0	0
422	0.169703	0.0477402	0.0386643	0.0257063	0.0149868	0.0156436	0.0131427	0.00832191	0.0064543	0.00605487	0.00464003	0.00279981	0.00357635	0.00437612	0.00207104	0.00140941	0	0	0.000714964	0	0	0	0.000764475
423	0.173813	0.068434	0.0826064	0.0958076	0.0977479	0.0832912	0.0989079	0.0675346	0.0721658	0.0461589	0.0534062	0.0608703	0.0363521	0.0188191	0.0115782	0.0656614	0	0	0	0	0	0	0.00378312
424	0.0381387	0.132141	0.132923	0.228244	0.110305	0.134024	0.248031	0.0922052	0.152015	0.0675224	0.107141	0.0763222	0.111671	0.082587	0.162594	0.0461045	0.0315652	0	0.0350816	0	0	0	0.0060179
425	0.100732	0.142778	0.143622	0.190371	0.121391	0.0965419	0.114643	0.121767	0.108741	0.107004	0.123805	0.0604749	0.105338	0.0545324	0.0536807	0.0761073	0.0208426	0	0.046329	0.0485319	0	0	0.00203069
426	0.232774	0.130599	0.0849468	0.073646	0.0571044	0.0517889	0.0537272	0.0366082	0.0372778	0.044155	0.0503579	0.0436708	0.0326006	0.0270031	0.019936	0.0169589	0.00774055	0.00820196	0.00573525	0	0.0034053	0	0.0764426
427	0.261926	0.184142	0.135438	0.124741	0.105046	0.0803296	0.0756314	0.041251	0.0542878	0.0467435	0.0463565	0.0276757	0.0236652	0.0217799	0.0133998	0.0151984	0.00520274	0	0.00578234	0	0	0	0.0034426
428	0.0428606	0.0675006	0.11543	0.0742507	0.0482073	0.0136925	0.0348425	0.029606	0.0498271	0.0303529	0.037627	0.0257315	0.0627486	0.0278436	0.0685218	0.168391	0.177366	0.112763	0.137988	0.227148	0.257495	0.09601	0
429	0.00648304	0.0735125	0.0369736	0.0735125	0.0687511	0.0807736	0.0758913	0.114193	0.0839813	0.0688672	0.0751267	0.101195	0.10576	0.092655	0.0829162	0.176335	0.0804846	0.119395	0.107341	0.206149	0.191201	0.108918	0.00874468
430	0.0949597	0.142073	0.112827	0.179461	0.137322	0.174435	0.138951	0.0737927	0.0788531	0.100873	0.11671	0.0760125	0.0695113	0.113096	0.0632556	0.0430476	0.0392964	0	0.021837	0	0	0	0.00180027
431	0.166488	0.15732	0.124339	0.112371	0.0917175	0.0911782	0.16241	0.0492863	0.0710994	0.0505298	0.0375836	0.0571151	0.0298458	0	0	0	0	0	0	0.0687534	0	0	0.013365
432	0.157971	0.164984	0.22128	0.125702	0.16031	0.111557	0.105438	0.0775315	0.0662786	0.0529916	0.0875882	0.119796	0.0208666	0.0432096	0.0132921	0.105533	0	0	0	0	0	0	0
433	0	0.154201	0.103409	0.205602	0.104883	0.052133	0.0530637	0	0	0.0577829	0	0	0.0682597	0	0.0869633	0	0	0	0	0	0	0	0
434	0.103065	0.187288	0.113037	0.127356	0.107005	0.189957	0.146945	0.0575016	0.102701	0.033687	0.0668162	0.0380773	0.0895386	0.0515034	0.0126747	0.028752	0.0393698	0	0	0.0229181	0.0519598	0.026639	0
435	0.101268	0.263152	0.240643	0.143537	0.0244073	0.0485277	0	0.0131158	0	0	0	0	0.0158848	0	0	0	0	0	0	0	0	0	0.00692849
436	0.222437	0.144796	0.206733	0.0794044	0.0810125	0.0852735	0.115728	0.0512162	0.04433	0.0367558	0.0624883	0.0474812	0.0558259	0.0706455	0	0.0179264	0.0122732	0	0.0136405	0	0	0	0
437	0.237512	0.257683	0.133784	0.14131	0.0763262	0.0758774	0.0343253	0.0182291	0.0438282	0.0093445	0.0278014	0.0105623	0.0110388	0.0114293	0	0	0	0	0	0	0	0	0.0123816
438	0.0307885	0.0290931	0.146326	0.145465	0.0593645	0.0885231	0.210241	0.0319008	0.0920386	0	0.162174	0.0739358	0.115907	0.120007	0	0	0	0	0	0	0	0	0
439	0.131159	0.169005	0.238006	0.247874	0.114952	0.137131	0.139579	0.0617718	0.106933	0.0633302	0.0376835	0.0572669	0.0299251	0.0619676	0.0571872	0	0	0	0	0	0	0	0.0370735
440	0.240714	0.257127	0.079584	0.0494476	0.0201796	0.0300914	0.0204191	0.0216879	0	0.0111175	0.0220509	0	0	0	0.0167319	0	0	0	0	0	0	0	0.00617808
441	0.0940627	0.213319	0.10729	0.231096	0.0362732	0.19833	0.128463	0.0779687	0.09373	0.0599518	0.0594555	0.0451767	0.118037	0	0.0601517	0.0341127	0	0	0	0	0	0	0
442	0.0393836	0.0893157	0.0748699	0.0930372	0.148077	0.0754906	0.0691544	0.0816128	0.109884	0.100406	0.0829791	0.108763	0.0840163	0.0972224	0.0692594	0.114263	0.136901	0.0621694	0.0869443	0.102463	0.103246	0.0793992	0.00631723
443	0.162947	0.263955	0.132758	0.153974	0.0897668	0.0446195	0.136248	0.024119	0.0231957	0	0.0980913	0.0279501	0	0	0	0	0	0	0	0	0	0	0.00572791
444	0.0957748	0.235302	0.191176	0.190052	0.156967	0.110149	0.0560577	0.0893114	0.047718	0.0406954	0.0403585	0.0689985	0.0360555	0.0124437	0.0153117	0	0	0	0	0	0	0	0.00642609
445	0.135181	0.184509	0.157046	0.184509	0.101363	0.0863717	0.102566	0.124502	0.0898018	0.0319107	0.126586	0.0360695	0.0565449	0.0390302	0.0240129	0	0	0	0	0	0	0	0.00328258
446	0.099873	0.202229	0.298356	0.134819	0.0687747	0.150415	0.111345	0.044349	0.0853026	0.0303119	0.0150305	0	0.0358079	0	0	0	0	0	0	0	0	0	0.00656473
447	0.18179	0.171779	0.157087	0.171779	0.0955954	0.0950333	0.0161217	0.0171234	0.0658716	0.0351108	0.0696403	0.0396866	0.0207385	0.0214721	0	0	0	0	0	0	0	0	0.00390521
448	0.0830574	0.176588	0.177633	0.274693	0.160146	0.139304	0.0810234	0.0645435	0.103454	0.0441146	0.0218747	0.0249319	0.0521132	0.0809351	0.0663925	0.037652	0.0515564	0.0546296	0.0572999	0	0	0.0697699	0
449	0.0823666	0.17512	0.195728	0.0972887	0.21837	0.0986753	0.0803495	0.0640067	0.123113	0.0218738	0.173542	0.173072	0	0	0.0329201	0	0	0	0	0.0595253	0	0	0.00487447
450	0.0333189	0.115442	0.179465	0.146926	0.160609	0.14902	0.195018	0.0345226	0.088536	0.0943828	0.0468007	0.0533416	0.111496	0.0865801	0	0	0	0	0	0	0	0	0.0171554
451	0.0276816	0.235415	0.105248	0.104629	0.106748	0.13265	0.0540073	0.0860448	0.0827509	0.0294052	0.0583235	0	0.0694736	0.0359657	0	0	0	0	0	0	0	0	0
452	0.0397426	0.112662	0.0503682	0.0751082	0.16603	0.0634822	0.168	0.109809	0.0660033	0.0281448	0.0418677	0.0636256	0.0332479	0.017212	0	0.0240217	0	0	0	0	0	0	0.0325577
453	0.249037	0.128762	0.0759276	0.0666011	0.0407699	0.0315235	0.0275025	0.00486857	0.0327754	0.024957	0.0247504	0.00564191	0.0176892	0	0.00751207	0	0	0	0	0	0	0	0.0014593
454	0.187872	0.245155	0.119051	0.160619	0.103498	0.111464	0.0523632	0.0278084	0.0356585	0.0475167	0.0376986	0.0644511	0	0.0232472	0.0286051	0.0162223	0	0	0	0	0.0293165	0	0.00822432
455	0.0817028	0.132349	0.15532	0.198524	0.123777	0.123049	0.079702	0.0846544	0.104675	0.0743915	0.0860716	0.0981011	0.0585865	0.0454944	0.0186599	0.0634935	0	0	0	0	0	0	0.0155118
456	0.238884	0.097816	0.181651	0.112865	0.0537368	0.0992101	0.0233034	0.0412523	0.0158692	0.0084586	0.00838858	0	0.00999227	0	0.0127302	0	0	0	0	0	0	0	0
457	0.276434	0.145118	0.136244	0.10642	0.0888339	0.0392496	0.0399503	0.0318245	0.0204042	0.0326274	0.0539288	0	0.0256955	0.0133023	0.0327362	0	0	0	0	0	0	0	0.0164733
458	0.274925	0.170717	0.126928	0.096492	0.0605822	0.060226	0.0613012	0.0488327	0.0156544	0.0250324	0.0662003	0.0188631	0	0	0	0	0	0	0	0	0	0	0.0121746
459	0.231924	0.175322	0.176359	0.131492	0.0894364	0.118547	0.0301659	0.0480605	0.0308138	0.0164243	0.0325767	0	0.0194023	0.0200887	0	0	0	0	0	0	0	0	0.0182301
460	0	0.190829	0.0698027	0.208177	0.0707976	0.175953	0.0716378	0.0380446	0.164647	0.097511	0.193408	0.176351	0.0691147	0.119266	0	0.133162	0.0455842	0.0966029	0.101325	0	0	0	0.018104
461	0.0925011	0.139852	0.0703395	0.174815	0.107013	0.124114	0.0721887	0.0766743	0.0184348	0.0589565	0.0779579	0.111067	0.0232154	0	0.0591531	0	0	0	0	0	0	0	0.00428045
462	0.0713592	0.242747	0.122091	0.107888	0.123832	0.164138	0.125301	0.0739372	0.0853281	0.0758025	0.105245	0.0514089	0.0179093	0.0556287	0.0684498	0	0.035436	0.0375483	0	0	0	0	0.0352724
463	0.214411	0.190325	0.142044	0.0613951	0.0375831	0.0747242	0.0570436	0.0471241	0.0323715	0.00690186	0.0342236	0.0390067	0.0326131	0	0.0103873	0	0	0	0	0	0	0	0.117646
464	0.165608	0.258207	0.243992	0.187787	0.0638632	0.0952315	0.0161553	0.0171591	0.0165022	0.00879601	0.0610623	0.00994235	0	0	0	0	0	0	0	0	0	0	0.00405799
465	0.0924531	0.18346	0.184545	0.148515	0.133697	0.0886072	0.0811701	0.0478966	0.0644882	0.0491049	0.0681778	0.0111009	0.0232033	0	0	0	0	0.0243238	0	0	0	0	0.0102145
466	0.388684	0.244853	0.135466	0.0489707	0.0499624	0.0124172	0.0379165	0	0	0	0.0272978	0	0	0	0	0	0	0	0	0	0	0	0.00384922
467	0.171306	0.17806	0.130264	0.161872	0.0495452	0.0656718	0.100266	0.0354989	0.18777	0.109183	0.0541398	0.0822752	0.0214967	0.0445143	0	0.0621256	0	0	0	0	0	0	0.0115909
468	0.2113	0.199664	0.178529	0.133109	0.113171	0.0900043	0.183222	0	0.0233947	0.0498792	0	0	0.0294615	0	0.0375342	0	0	0	0	0	0	0	0.0118277
469	0.107984	0.160346	0.102641	0.189499	0.193337	0.118277	0.10534	0.143853	0.107602	0.0983213	0.0650049	0.07409	0.0774323	0.0601287	0	0	0.0383025	0	0	0.0445937	0	0	0
470	0.179859	0.233688	0.156714	0.134548	0.101148	0.100554	0.0438637	0.0155298	0.059741	0.0636862	0.0315795	0.0269948	0.0188084	0.0292106	0	0	0	0	0	0	0	0	0.00174419
471	0.135583	0.266911	0.139614	0.192176	0.130712	0.0866288	0.110219	0.0819476	0.0900691	0.0480086	0.0119028	0.0271326	0.0425349	0.0440396	0.0541897	0.0204877	0	0	0.0311789	0	0	0	0.0152751
472	0.159929	0.116776	0.124377	0.151122	0.112133	0.104506	0.0354574	0.0677891	0.0941691	0.054055	0.0536075	0.0261856	0.0182446	0.01889	0.0116218	0.0131818	0	0	0	0	0	0	0
473	0.163942	0.154915	0.243485	0.193643	0.0889042	0.0687411	0.0599728	0.0530828	0.0408406	0.0217688	0.0323829	0	0.0385737	0.0133128	0	0	0	0	0	0	0	0	0.00475436
474	0.154836	0.173743	0.23916	0.128021	0.0746365	0.139121	0.0944028	0.0501344	0.0482152	0.0411194	0.0101947	0.0232391	0.0242874	0.0251467	0.0154712	0	0.024028	0	0	0	0	0.0325164	0.00220325
475	0	0.0848515	0.0170706	0.118792	0.17314	0.120485	0.245272	0.111648	0.0894785	0.171698	0.132437	0.129383	0.225365	0.140003	0.0287117	0.0325655	0.0445915	0.0472496	0	0.0519157	0	0	0
476	0.0346993	0.196731	0.197895	0.120225	0.111509	0.155194	0.112832	0.0719059	0.0115255	0.0491466	0.0487398	0.0833275	0.0580576	0.0150279	0.0554743	0	0	0	0	0	0	0	0.0257703
477	0.227072	0.0880278	0.0830141	0.0275087	0.00561316	0.00558015	0	0	0	0.00618489	0	0	0	0	0	0	0	0	0	0	0	0	0
478	0.211946	0.200275	0.128202	0.109241	0.111453	0.129264	0.075184	0.0399279	0.057599	0	0.101491	0.023135	0.072536	0	0.0308038	0	0	0	0	0	0	0	0
479	0.305189	0.0720958	0.0453263	0.00901197	0	0.0365617	0.0279108	0	0.00950341	0.010131	0.0200943	0.0114513	0.0119679	0.0123913	0.0152472	0	0	0	0	0	0	0	0
480	0.0184841	0.13973	0.140556	0.087331	0.196019	0.124006	0.0540942	0.0383037	0.184187	0.07854	0.0778898	0.11097	0.0927804	0.16811	0.0295507	0.0335171	0.0917892	0.0486303	0.102015	0.213731	0	0	0.00527245
481	0.262181	0.165162	0.0830695	0.247743	0.12638	0.0418791	0	0.0452754	0	0	0.0460334	0	0	0	0	0	0	0	0	0	0	0	0
482	0.196076	0.238215	0.239624	0.132342	0	0.0536912	0	0	0.0558234	0.0595099	0.0295086	0	0	0	0	0	0	0	0	0	0	0	0.0164387
483	0.180056	0.194447	0.244496	0.145835	0.12399	0.0862829	0.0627309	0.0133258	0.0640782	0.0273239	0.0270977	0.0154425	0.0161391	0.01671	0.0205613	0	0	0	0	0	0	0	0.00602393
484	0.0801044	0.151387	0.0507607	0.0883089	0.167324	0.102363	0.169309	0.0829984	0.159642	0.0567282	0.112517	0.128243	0.0502604	0.0346923	0.064032	0.0968354	0.0662979	0.0351249	0	0.0385936	0	0.0448596	0
485	0.0703673	0.177313	0.0891808	0.0443283	0.022613	0	0	0.0729094	0.0467456	0.0498325	0.02471	0.0281635	0.0294339	0.0609505	0	0	0	0	0	0.0678047	0	0	0
486	0.184476	0.207003	0.0657558	0.119844	0.10004	0.0773511	0.0899794	0	0.057445	0.0612385	0.0121463	0.0138439	0.0289368	0.0599209	0	0	0	0	0.0318168	0	0	0	0.00576089
487	0.0170325	0.112662	0.194278	0.241419	0.114944	0.114268	0.0664618	0.0176479	0.0509169	0.0723724	0.10766	0.0409022	0	0.0442596	0	0	0	0.0448115	0	0	0	0	0.00388246
488	0.346143	0.152131	0.0765155	0.0912788	0.0155212	0.01543	0.00785271	0	0.00802136	0.00855108	0	0.0096655	0	0	0	0	0	0	0	0	0	0	0.00254792
489	0.00953903	0.0450687	0.0453353	0.108165	0.0735703	0.0639955	0.0744434	0.138371	0.0855475	0.121596	0.0502455	0.0687215	0.107732	0.0743623	0.0457505	0.138377	0.142108	0.100386	0.131616	0.1103	0.0625177	0.0641038	0.0201929
490	0.117022	0.208869	0.185386	0.196583	0.0626762	0.0996922	0.101472	0.0269443	0.0518256	0.0966842	0.0273954	0.0468363	0	0.0168936	0	0	0	0	0	0	0	0	0.023648
491	0.129465	0.262147	0.246118	0.157288	0.0713217	0.0354511	0.0541261	0	0	0.0196466	0	0.022207	0	0	0	0	0	0	0	0	0	0	0
492	0.205541	0.107901	0.144719	0.0791277	0.0587129	0.0437757	0.0519834	0.0394382	0.0606856	0.0646931	0.0561379	0.0182811	0.0191057	0	0.0121704	0.013804	0	0	0	0	0	0	0
493	0.0876506	0.13804	0.194399	0.13804	0.169003	0.0840045	0.0712535	0.075681	0.145568	0.0620722	0.0923376	0.0350809	0.0366634	0.0379604	0	0	0	0	0	0.0422293	0	0	0.0302793
494	0.309402	0.202406	0	0	0.022945	0.0228101	0	0.02466	0	0	0	0	0	0	0.0380497	0	0	0	0	0	0	0	0
495	0.148186	0.280052	0.0985979	0.112021	0.100003	0.0284044	0.0578229	0.0614159	0.0885972	0.047224	0.015611	0.0355856	0	0.0577599	0.0710722	0.0806117	0.0367936	0	0.0408925	0	0.145679	0	0
496	0.0379343	0.179227	0.252402	0.0358454	0	0.0727125	0.0370053	0.117914	0.0378001	0.0402963	0	0	0	0	0	0	0	0	0	0	0	0	0.0103821
497	0.364487	0.104822	0.150631	0.0149746	0.0152779	0.030376	0	0.0164198	0.0315824	0	0.0166946	0	0.0198862	0.0205898	0	0	0	0	0	0	0	0	0.0144996
498	0.29601	0.0964518	0.08732	0.0771614	0.0295215	0.0293479	0.00995729	0.010576	0.0203423	0.0108428	0.0107531	0	0	0	0	0	0	0	0	0	0	0	0.0134401
499	0.309731	0.133034	0.1249	0.115296	0.0542914	0.0539721	0.0274678	0.0388995	0.0187052	0.00997022	0.029663	0.0112696	0.0235559	0	0	0	0	0	0	0	0	0	0
500	0.196084	0.185287	0.186382	0.185287	0.116332	0.0433679	0.0735702	0.0625133	0.0150301	0.0320452	0	0.0181108	0	0	0	0	0	0	0	0	0	0	0
501	0.183782	0.142087	0.174689	0.0789372	0.0322143	0.0320249	0.0651933	0.121177	0.0832418	0.0532434	0	0.0200608	0.104829	0.0868297	0	0.0302956	0	0	0.0922096	0.0482971	0	0.0561384	0
502	0.0219846	0.124644	0.0626904	0.145418	0.063584	0.0948151	0.117954	0.0797258	0.120487	0.116767	0.0810605	0.131985	0.0551756	0.114255	0.105441	0.0597968	0.027293	0.02892	0.0910007	0.0635519	0.0360211	0.0369349	0.00302263
503	0.320813	0.196154	0.107626	0.169406	0.0818699	0.0813884	0.0736368	0.0195531	0.0376092	0.0300696	0.0198804	0.0113295	0	0	0	0	0	0	0	0	0	0	0
504	0.317397	0.190858	0.246839	0.0545307	0.0834526	0	0.0281477	0	0	0	0	0	0	0.0374893	0	0	0	0	0	0	0	0	0
505	0.132502	0.187808	0.125946	0.152035	0.127741	0.0816362	0.073861	0.0686442	0.0282928	0	0.0398819	0	0.0237532	0.0122968	0	0	0	0	0	0	0	0.0318012	0.00223464
506	0.219152	0.282387	0.189371	0.131781	0.0192071	0.0954706	0	0	0	0	0.0419765	0	0	0	0	0	0	0	0	0	0	0	0.0113666
507	0.295365	0.0413481	0.176769	0.0723592	0.0527319	0.0419374	0.0426861	0.0340039	0.0327022	0.0116206	0.0460976	0.013135	0	0	0	0	0	0	0	0	0	0	0.0479438
508	0.335975	0.181414	0.200736	0.163273	0.0832896	0.0919998	0.0655496	0.0198922	0.0478267	0.010197	0.0202252	0.0115259	0.0240918	0.0249441	0.0153465	0	0	0	0	0	0	0	0.00225216
509	0.0529966	0.187794	0.125936	0.250391	0.153277	0.215866	0.0646235	0.068639	0.0792137	0.0562966	0.125619	0.0795418	0.0997559	0.103285	0	0.0480493	0.0657934	0.0697153	0.0365615	0.1149	0.0434167	0.0445182	0.00960387
510	0.14585	0.296839	0.127969	0.14842	0.118977	0.107525	0.175111	0.116245	0.134154	0.0357533	0.0709147	0.0538839	0.0563146	0.0145767	0.0358726	0.0203437	0	0	0	0	0	0	0.0316043
511	0.227546	0.190206	0.099825	0.173667	0.0674986	0.0671017	0.102449	0.0634756	0.0436041	0.0464836	0.00921975	0.0315249	0.0109823	0	0	0	0	0	0	0	0	0	0.0061913
512	0.238268	0.0577301	0.0522644	0.0404111	0.0176698	0	0.00595983	0	0.0121757	0	0	0.00733565	0	0	0	0	0	0	0	0	0	0	0
513	0.288659	0.220309	0.168847	0.220309	0.107034	0.106404	0.0758128	0.0345101	0.033189	0.0117936	0.0116959	0	0.0139319	0	0.0177494	0	0	0	0	0	0	0	0.0107569
514	0.0172137	0.0650631	0.130896	0.146392	0.116166	0.0989857	0.134337	0.124849	0.0686111	0.182855	0.0725366	0.186017	0.0864038	0.156556	0	0.0312135	0	0.0452881	0	0	0	0	0.00893331
515	0.274864	0.205618	0.141518	0.043288	0.0552058	0.0768337	0.0670332	0.0118664	0.0114121	0.0486631	0.0120651	0.0137513	0	0	0	0	0	0	0	0	0	0	0
516	0.00721239	0.0340762	0.0342777	0.0817828	0.0973455	0.076036	0.0844292	0.0672566	0.0359344	0.0689534	0.0987748	0.0865997	0.0452531	0.0843372	0.0807138	0.0392346	0.125355	0.170778	0.0995142	0.125095	0.165442	0.145405	0
517	0.0114102	0.075473	0.0433825	0.075473	0.0330006	0.0546777	0.044523	0.0118224	0.0795887	0.0242413	0.0841422	0.0822017	0.128865	0.163073	0.10945	0.14483	0.169984	0.120078	0.0944603	0.131936	0.0747811	0	0
518	0.109717	0.141375	0.199096	0.254475	0.173086	0.0955934	0.15568	0.0310038	0.0695728	0.031786	0.0735533	0.0239523	0.0375492	0	0	0.0180863	0	0	0	0	0	0	0
519	0.0938224	0.14776	0.237814	0.236416	0.195978	0.104906	0.0915248	0.113414	0.0467452	0.116275	0.0164732	0	0.039245	0	0	0.0283546	0	0	0	0	0	0	0
520	0.114199	0.19184	0.192975	0.20383	0.146794	0.0608045	0.099024	0.0657357	0.113795	0.175225	0.0935706	0.106648	0.0636909	0.131888	0.0811426	0.0690253	0	0.0333832	0	0	0	0	0.0143653
521	0.309743	0.279961	0.121607	0.0699903	0.0843909	0.0838947	0.0656865	0.0209304	0.0335486	0.0143056	0.0212808	0.00808501	0.0253492	0.00874865	0.010765	0.0122099	0	0	0	0	0	0	0
522	0.148421	0.205697	0.159888	0.158948	0.085853	0.0948313	0.0386097	0.0820176	0.0591584	0.0210217	0.0312715	0.0475227	0	0.0128559	0.0158188	0	0	0	0	0	0	0	0
523	0.300838	0.126343	0.0423633	0.0526429	0	0.0106786	0.0217385	0	0.0222054	0.0118359	0.0234759	0	0	0.0144766	0	0	0	0	0	0	0	0	0
524	0.320473	0.197495	0.15893	0.0921643	0.0537319	0.0801239	0.108739	0.028874	0.0277686	0.0296024	0.0146787	0.0167302	0.0174849	0	0	0	0	0	0	0	0	0	0.00350604
525	0.330003	0.138592	0.127794	0.0923943	0.141398	0.0468556	0.0596151	0.0253278	0.0243582	0.0389501	0.0386277	0.0293509	0	0	0.03908	0.0443255	0	0.0321562	0	0	0	0	0.00314102
526	0.270061	0.214897	0.0810628	0.107448	0.0959213	0.122602	0.041597	0.0589089	0.0991442	0.0150988	0	0	0.0178364	0	0	0	0	0	0	0	0	0	0.00665892
527	0.130703	0.123505	0.124236	0.150951	0.126006	0.0556735	0.0850012	0.0752358	0.0723556	0.0462803	0.0611962	0	0.0182239	0.0188686	0.0464346	0	0	0	0	0	0	0	0.0501079
528	0.212087	0.182189	0.10996	0.200408	0.0185879	0.0554358	0.131659	0.0799088	0.0384249	0.0409624	0.0203116	0.0463008	0.0483894	0	0.0616484	0	0	0	0	0	0	0	0
529	0.15749	0.148818	0.224547	0.178582	0.0303664	0.0301878	0.0921802	0	0.04708	0.0334594	0.0331824	0.01891	0.019763	0.0204622	0	0	0	0	0	0	0	0	0
530	0.0978836	0.184987	0.213993	0.194236	0.150987	0.15948	0.14323	0.10142	0.0877836	0.0727849	0.0618706	0.0352588	0.0245663	0.0127177	0	0.0177492	0	0	0	0	0	0	0.0107088
531	0.189921	0.224328	0.105306	0.119642	0.137323	0.0758418	0.0771958	0.11479	0.157707	0.0504366	0.100038	0	0.0993026	0.0411262	0.0759072	0.0286986	0	0	0.0436744	0	0	0	0
532	0.200641	0.130345	0.0953569	0.189593	0.145074	0.0480737	0.0733979	0.0909517	0.0374871	0	0.0264212	0.0301139	0.0157362	0.0162929	0	0	0.0311361	0	0.0346047	0	0	0	0.00289089
533	0.150811	0.193401	0.194545	0.132327	0.145392	0.113565	0.115592	0.0558068	0.0858727	0.0457718	0.0453929	0.051737	0.0405532	0.0139959	0.0172217	0	0.0267466	0	0	0	0	0	0.00977185
534	0.371203	0.0993827	0.0999704	0.0935366	0.0238577	0.0533642	0.00603521	0.00641023	0	0	0.0195526	0	0	0	0	0	0	0	0	0	0	0	0
535	0.0938197	0.151977	0.203835	0.240631	0.0646063	0.0513811	0.0784476	0	0.0801324	0.0284747	0.028239	0	0.0168188	0.0174138	0	0	0	0	0	0	0	0	0.0200652
536	0.213453	0.118646	0.155153	0.166105	0.157364	0.0962699	0.0489943	0.0910677	0.0125116	0.0400137	0.0529099	0.0603046	0.0157562	0	0.0200735	0	0	0	0	0	0	0	0.0143471
537	0.0608437	0.114987	0.1735	0.0958221	0.136868	0.0971878	0.158277	0.10507	0.040419	0	0.106829	0	0	0	0.0324239	0.0367759	0	0	0	0	0	0	0
538	0	0.0253453	0.0509904	0.101381	0.129293	0.119964	0.0697746	0.0463189	0.142546	0.0854774	0.0941886	0.161029	0.112195	0.0929314	0.100056	0.0810614	0.110996	0.141135	0.0986894	0.103382	0.0878952	0.0300417	0.00275505
539	0.0808634	0.140086	0.0768624	0.254702	0.0909509	0.129166	0.0788831	0.111713	0.0537182	0.0858985	0.0425937	0.0485466	0.0169122	0.0525314	0.0861849	0.0733147	0	0.0354577	0.0371909	0	0	0	0.00646101
540	0.285048	0.245929	0.153142	0.0351328	0.0955847	0.1069	0.0725393	0.0385234	0.0123495	0.0394952	0.0261122	0.0297616	0.0155521	0	0	0	0	0	0	0	0	0	0.00295103
541	0.156239	0.202998	0.213481	0.23068	0.122383	0.102946	0.114309	0.0404708	0.0875734	0.0518648	0.0308612	0	0.0245074	0.0126872	0.0156113	0	0	0	0	0	0	0	0.0153821
542	0	0.0155226	0.0468432	0.0776131	0.0950219	0.0393596	0.0721122	0.0425517	0.0736609	0.0610753	0.0865281	0.216967	0.0618421	0.106716	0.0393936	0.0744685	0.101969	0.0648284	0.0906628	0.166204	0.053831	0.137992	0.0290485
543	0.104595	0.0988352	0.1657	0.164725	0.168061	0.0167073	0.0510168	0	0.0694833	0.0370359	0.0734586	0	0	0.0226494	0	0	0	0	0	0	0	0	0.0174207
544	0.086864	0.221618	0.123849	0.221618	0.142363	0.0749255	0.169474	0.0630015	0.129835	0.0276818	0.0549053	0.0730087	0.0545016	0.0338578	0.0138871	0	0.0215677	0	0	0	0	0	0.00188201
545	0.302813	0.186322	0.187424	0.173014	0.0611022	0.0539937	0.0549576	0.0218897	0.028069	0.0149613	0	0.0253667	0.053022	0.00914962	0	0	0	0	0	0	0	0	0
546	0.0608045	0.105336	0.134857	0.162793	0.12701	0.174825	0.0988592	0.0945018	0.151474	0.193772	0.0640559	0.0973446	0.12717	0.092168	0.064806	0.0918806	0	0.0533242	0.0279654	0	0	0	0.226045
547	0.0677924	0.122295	0.11716	0.0698829	0.0712981	0.0767855	0.0601202	0.0191568	0.0552703	0.0327335	0.0714174	0.0369995	0.0154674	0.0400365	0.0886751	0.0558763	0.0765108	0.0810715	0.0680274	0.178155	0.262543	0.269204	0.00404438
548	0.00955492	0.14446	0.0544929	0.135431	0.128963	0.100732	0.149135	0.0693008	0.0856901	0.081199	0.130856	0.034418	0.143882	0.111729	0.0611023	0.0346518	0.118621	0.0754151	0.0263671	0.110484	0.0939328	0.0963159	0.02344
549	0.170389	0.161007	0.0539862	0.232565	0.0547557	0.0725784	0.0923426	0.0392322	0.0565955	0.080444	0.039889	0	0.0475148	0	0	0	0	0	0	0	0	0	0.00873747
550	0.133703	0.210567	0.158859	0.168453	0.118157	0.0854271	0.152166	0.0461776	0.0333074	0.035507	0.0234753	0	0.0139816	0.0144762	0.0178127	0	0	0	0	0	0	0	0.0178967
551	0.205092	0.242248	0.194944	0.169574	0.0494308	0.0245701	0.0500174	0.0265627	0.0766374	0.108931	0.0540147	0	0	0	0	0	0	0	0	0	0	0	0.0121214
552	0.0248915	0.0823227	0.0709796	0.188166	0.143983	0.071568	0.0849866	0.0386861	0.14882	0.105765	0.170446	0.119549	0.124942	0.0970217	0.0596915	0.0902712	0.154509	0.0654878	0.0343444	0.071955	0	0	0.00337244
553	0.23382	0.147296	0.0740836	0.196395	0.150279	0.0746978	0.0253438	0.0269186	0.0517762	0.0551954	0.0821076	0	0	0	0	0	0	0	0	0	0	0	0.00608577
554	0.121163	0.203539	0.140761	0.114491	0	0.077415	0.0393986	0.0418467	0.0268298	0.0429024	0.0567296	0	0	0	0	0.0244116	0	0	0.0371503	0	0	0	0.00409412
555	0.213941	0.192971	0.147895	0.183782	0.0937519	0.0652405	0.104351	0.0503796	0.0872118	0.0103301	0.051223	0	0.0122031	0.0252696	0.0155468	0	0	0	0	0	0	0	0.00670481
556	0.0657344	0.227754	0.177032	0.155287	0.158431	0.105	0.106874	0.0794607	0.0655018	0.0465516	0.0115416	0.0394639	0.0274961	0.0569375	0.0700603	0	0	0.0288238	0.120931	0.0950108	0	0	0.00258896
557	0.192037	0.173901	0.152113	0.173901	0.123425	0.0536808	0.0858616	0.0414531	0.031893	0.0424989	0.0505765	0.00960751	0.0200818	0.0311884	0	0	0	0	0	0	0	0	0.00360122
558	0.27142	0.186527	0.257991	0.163211	0.023788	0.0709444	0	0	0	0	0	0	0.0309634	0	0	0	0	0	0	0	0	0	0
559	0	0.199098	0.150207	0.248873	0.152348	0.100968	0.154156	0	0.0524889	0.0559552	0.110984	0.0632475	0.0661006	0	0	0.0955159	0	0	0	0	0	0	0.0127363
560	0.255453	0.221271	0.18211	0.150867	0.0923531	0.0510056	0.0726827	0.0330853	0.0530312	0.0452266	0.0336391	0	0.0267134	0	0	0	0	0	0	0	0	0	0.04943
561	0.0568115	0.178944	0.144001	0.0894718	0.164311	0.108896	0.092367	0.117728	0.0943508	0.140814	0.119699	0.022738	0.0950547	0.0492087	0.0605502	0.0343387	0.0470196	0.0498224	0	0	0	0	0.0177678
562	0.160311	0.129843	0.108843	0.140663	0.0883151	0.0877958	0.111704	0.0830515	0.114103	0.0608191	0.096505	0.0549963	0.0862158	0.0743882	0.0549197	0.0415275	0.0852947	0.0301264	0	0	0	0.0384757	0.00537292
563	0.0964116	0.207051	0.15829	0.231897	0.135196	0.151202	0.153901	0.0998947	0.0611358	0.0558626	0.120034	0.0526191	0.0439942	0.0227753	0.0280245	0.031786	0	0	0.0241865	0.0253365	0	0	0.00191758
564	0.137775	0.130188	0.0698443	0.138867	0.0885498	0.0528174	0.116481	0.104685	0.137287	0.0780553	0.0774091	0.0661709	0.0461039	0.0477349	0.0440525	0.0166551	0.114028	0.0483302	0.0253463	0.106206	0.0902961	0.092587	0
565	0.133168	0.201336	0.151895	0.125835	0.0256766	0.0255256	0.155888	0.137979	0.0530787	0.028292	0	0	0.0334217	0.0346041	0	0	0	0	0	0	0	0	0.0688238
566	0.0326889	0.216222	0.155357	0.0926665	0.126057	0.0626581	0.0637767	0.0338698	0.130293	0.0694486	0	0	0.0410203	0	0	0	0	0	0	0	0	0	0.0159807
567	0.1672	0.0622398	0.0529759	0.0670275	0.0146539	0.0194237	0.0197704	0.0104995	0.0252438	0.0269108	0.0213504	0.0121672	0.0127161	0	0.048601	0	0	0	0.0139817	0	0	0	0.0142716
568	0.155077	0.183172	0.128979	0.091586	0.112129	0.0743131	0.11346	0.0602549	0.0772643	0.0411833	0.0408424	0.0465506	0.0243252	0	0	0	0	0	0	0	0	0	0
569	0.232178	0.0487539	0.0367816	0.0121885	0.0124353	0.0123622	0.00629144	0	0.00642656	0	0	0	0	0	0	0	0	0	0	0	0	0	0
570	0.0908899	0.214712	0.215982	0.243341	0.102228	0.0580726	0.0738867	0.0784779	0.0905683	0.0643662	0.0638333	0.0363774	0.0190092	0.0196817	0	0	0	0	0	0	0	0	0.0172645
571	0.0694058	0.113281	0.107954	0.0655838	0.127741	0.08466	0.0553959	0.0261503	0.0502984	0.05362	0.0731171	0.060608	0.0554243	0.0245936	0.0201745	0.0343236	0.0313327	0.0166002	0.0348232	0.0182395	0	0	0.0532495
572	0.311631	0.192538	0.182284	0.113258	0.0924412	0.0459488	0.0584614	0	0.0238868	0	0.0505069	0.0143914	0	0.0311454	0	0	0	0	0	0	0	0	0.00655336
573	0.0331805	0.18812	0.126155	0.0940601	0.159942	0	0.0647359	0.206275	0.132252	0.0704931	0.0349548	0.15936	0	0.0431102	0	0.0601661	0.0823848	0	0	0.0959165	0	0	0
574	0.201543	0.180923	0.220307	0.104745	0.0680056	0.0772636	0.0688126	0.0835297	0.060249	0.0321139	0.031848	0.0241994	0.0379366	0.0261858	0.0161105	0.0182729	0	0	0	0	0	0	0.0022727
575	0.0159446	0.0677995	0.0530448	0.0979327	0.099916	0.022922	0.0933247	0.082603	0.0794409	0.0677496	0.0671887	0.0861514	0.0300126	0.145014	0.0509816	0.0433684	0.118768	0.125847	0.109999	0.115229	0.156749	0.0803626	0.00252435
576	0.275686	0.215591	0.135541	0.107795	0.119143	0.0728878	0.0649154	0.0492493	0.047364	0.0302951	0.0500738	0.0114144	0	0.0247027	0.0151981	0	0	0	0	0	0	0	0.00444115
577	0.161806	0.136801	0.089042	0.152896	0.106731	0.130589	0.0913829	0.105885	0.101832	0.126649	0.0986861	0.0613519	0.0854927	0.0553232	0.0408444	0.0463266	0	0	0	0	0	0	0.0219677
578	0.288348	0.220072	0.20029	0.167674	0.0748428	0.0850317	0.0865497	0.011491	0.0442043	0.0235617	0.0701	0.0399486	0.0695845	0.0432277	0.0531907	0	0.0550729	0.0875336	0	0	0.0363423	0.0372643	0
579	0.249056	0.226625	0.201662	0.200476	0.0800359	0.0972464	0.0269952	0.0286727	0.0367667	0.029396	0.0583053	0.0221514	0	0.0119848	0	0	0	0	0	0	0	0	0.0149541
580	0.1798	0.264287	0.113936	0.163606	0.166919	0.11488	0.0519693	0.0413989	0.0597212	0.0424434	0.0911993	0.0559706	0.0417825	0.0519127	0.0319387	0.0120752	0	0.01752	0	0.0192502	0	0	0
581	0.114156	0.176514	0.147965	0.29419	0.140069	0.119353	0.151855	0.0645164	0.0827288	0.05512	0.0327982	0.0373821	0.0390685	0.0404506	0.0331823	0.0188181	0.0257674	0	0	0	0	0	0
582	0.163984	0.213062	0.136387	0.154954	0.158092	0.0589359	0.119976	0	0.081702	0.0435487	0.0215941	0.0492242	0	0.0266323	0	0	0	0	0	0	0	0	0.00979279
583	0.268338	0.121571	0.0803618	0.0555752	0.0354379	0.0211377	0.0179292	0.011426	0.0109886	0.015619	0.00387242	0.0132409	0.0276764	0.00477592	0.0293833	0	0	0.00967096	0	0	0	0	0.00241063
584	0	0.205542	0.103379	0.308313	0.104852	0.104236	0	0.112689	0	0	0	0.130589	0	0	0	0	0	0	0	0	0	0	0
585	0.246879	0	0.0938657	0.279942	0.0476018	0	0.0481667	0.102319	0	0	0	0.059286	0	0	0	0	0	0	0	0	0	0	0
586	0.178693	0.0287409	0.025297	0.0107778	0.00366537	0	0.00370887	0	0.00378853	0	0.00400528	0	0	0	0	0.00689412	0	0	0	0	0	0	0
587	0.149984	0.0566899	0.0342151	0.028345	0.028919	0.0287489	0.0175573	0.00621609	0.00597813	0.0254917	0.0189605	0.0144069	0.00752842	0.0155895	0.0479563	0.0326359	0.014896	0.0947035	0.0827771	0.104056	0.275234	0.161267	0
588	0.0819438	0.212937	0.194723	0.0967893	0.0987495	0.0392675	0.0399686	0.0636782	0.0612404	0.0652847	0	0.0491953	0	0.0266167	0	0.0371471	0.0508652	0	0	0	0	0	0
589	0.0995365	0.0627036	0.0315372	0.219463	0.159934	0	0.161832	0	0.132246	0.0704896	0.069906	0	0.0832703	0.129324	0	0.0601631	0.0823807	0	0	0	0	0	0
590	0.166013	0.235307	0.110459	0.188246	0.144043	0.0318214	0.0809738	0.0172011	0.0330852	0.03527	0.0349781	0.0199333	0.0208325	0	0	0	0.0412199	0	0	0	0	0	0.00812666
591	0.260448	0.177196	0.0495122	0.127975	0.0100436	0.0299536	0.0101628	0	0.0207621	0.0110666	0.0438999	0	0	0.0135356	0	0	0	0	0	0	0	0	0
592	0	0.0886392	0.0891633	0.177278	0.180868	0.0899025	0.0915075	0	0.0934728	0.398582	0	0	0	0	0	0	0	0	0	0	0	0	0
593	0.058344	0.0735083	0.0396123	0.0183771	0.0187492	0.018639	0.0162615	0.00575732	0.0110738	0.0177077	0.0175611	0.00667182	0.0139456	0.0108292	0.00444168	0	0	0	0	0	0	0	0.045276
594	0.163017	0.182048	0.211298	0.238063	0.15716	0.0852197	0.0867411	0.0460655	0.0590694	0.0314851	0.0624489	0	0	0.0385096	0.0236926	0	0	0	0	0	0	0	0.0103862
595	0.220111	0.132357	0.1902	0.0661787	0.0289367	0.00958885	0.0390401	0.020733	0.00996965	0.0212561	0.0316201	0.0120131	0.012555	0	0.0159952	0	0	0	0	0	0	0	0.0136221
596	0.184371	0.182138	0.167283	0.102947	0.105032	0.0803189	0.057227	0.0347331	0.0501052	0.053414	0.0353146	0	0	0.021777	0.0267961	0	0	0	0	0	0	0	0.00196538
597	0.114584	0.144365	0.0907619	0.180457	0.0552333	0.0183028	0.0372592	0.0593616	0.0761189	0.0202864	0.0402369	0	0	0.0248124	0.0305311	0.034629	0	0	0	0	0	0	0.03838
598	0.105861	0.260081	0.0804982	0.180056	0.122468	0.0405827	0.0826145	0.043874	0.105486	0	0.0223042	0	0.0265683	0	0	0	0	0	0	0	0	0	0.0252501
599	0.0912484	0.210769	0.115645	0.182028	0.107519	0.184622	0.138466	0.08404	0.0707199	0.0538501	0.117489	0.0486945	0.0254456	0.0526915	0.0486267	0.036769	0	0	0.0279781	0	0	0	0.00668656
600	0.100541	0.250466	0.130317	0.172735	0.149798	0.0963584	0.124827	0.113643	0.0728619	0.0388368	0.0385152	0.0219491	0.0229392	0.0356261	0	0.0165737	0	0	0	0	0	0	0.111387
601	0.0743834	0.117146	0.117838	0.117146	0.191229	0.190104	0.0967491	0.0513804	0.148241	0.0526767	0.0522406	0.0297709	0.0311139	0	0	0.0449598	0	0	0	0	0	0	0.00577336
602	0.221859	0.189676	0.20084	0.109812	0.081481	0.0708766	0.030918	0.0109464	0.0526367	0.0448902	0.0111296	0.0253702	0.0132574	0.0274527	0	0	0	0	0	0	0	0	0.00499989
603	0.153708	0.0605183	0.0121752	0.0121037	0	0	0	0	0.0127637	0.0136066	0	0	0	0	0	0	0	0	0	0	0	0	0
604	0.224882	0.123386	0.124116	0.123386	0.0629425	0.0903823	0.0495363	0.0601306	0.0144572	0.0616476	0.0611373	0.00871024	0.00910316	0.0188504	0	0	0	0	0	0	0	0	0
605	0.204985	0.215219	0.238141	0.10761	0.0658733	0.0436573	0.0444367	0.0471979	0.0680866	0.0241943	0	0	0.0285811	0	0	0	0	0	0	0	0	0	0
606	0.408414	0.126423	0.0602389	0.0266154	0.00678861	0.0067487	0.00686918	0	0	0	0.00741815	0	0	0	0	0	0.0174838	0	0	0	0	0	0
607	0.021222	0.220587	0.10086	0.18048	0.163676	0.162714	0.0828092	0.153921	0.0634408	0.135261	0.245925	0.0509628	0.106523	0.055146	0.0339279	0.0769636	0	0	0	0	0	0	0.0148824
608	0.0218411	0.123831	0.176464	0.25798	0.147395	0.104663	0.138491	0.0678906	0.108819	0.139207	0.138054	0.0393372	0.0274078	0.0851322	0.0349177	0	0.027115	0	0	0	0	0	0.00483256
609	0.175209	0.248342	0.0832701	0.149005	0.168914	0.0839604	0.102551	0.0181539	0.0523768	0.0186119	0.0553735	0	0	0.0227643	0.0280109	0	0	0	0	0	0	0	0.00821891
610	0.316794	0.173307	0.0950903	0.078776	0	0.063919	0.016265	0.0345514	0	0	0	0	0	0	0	0	0	0	0	0	0	0	0
611	0.0867303	0.196691	0.131902	0.147518	0.11706	0.116371	0.0676851	0.0718909	0.0172847	0.0368523	0.045684	0.0104138	0	0	0	0.0157268	0	0	0	0	0	0	0.0306365
612	0.235412	0.155714	0.111882	0.133469	0.136172	0.0225619	0.0918587	0.0243916	0.0469158	0.175049	0.0743999	0	0	0	0	0	0	0	0	0	0	0	0.027646
613	0.216012	0.142882	0.123194	0.102058	0.0624752	0.165621	0.0632166	0.0447631	0	0.0229462	0.091025	0.0518734	0	0	0	0.0391694	0	0	0	0	0	0	0.0158094
614	0.146267	0.222127	0.203579	0.148085	0.0453251	0.0150195	0.0356712	0.0108251	0.00520533	0.0332945	0.0220126	0	0	0	0	0	0	0	0	0	0	0	0.0148001
615	0.167747	0.291216	0.315187	0.165883	0.0639359	0.0448659	0.0114167	0.0282943	0.0194365	0.0290081	0.0246582	0.00468408	0.0293723	0.00506857	0	0	0	0.0102635	0	0.0112771	0	0	0
616	0.0859276	0.243588	0.074251	0.110722	0.0376547	0.0299466	0.0381015	0.0485629	0.00778397	0.0663841	0.0246879	0.0281383	0.0588153	0.0507467	0.0499541	0.0424943	0.0193957	0	0.0215564	0.0225814	0	0	0
617	0.248155	0.179776	0.165114	0.140694	0.0797464	0.0713498	0.0726235	0.0514241	0.0412129	0.0439346	0.0348567	0	0.0103801	0	0	0.0149993	0	0	0	0	0	0	0
618	0.140471	0.0884908	0.133521	0.0442454	0.0902829	0	0.182709	0	0.0933163	0.0497394	0.0493276	0.112443	0	0	0	0	0	0	0	0	0	0	0.011639
619	0.219975	0.164101	0.110048	0.109401	0.0111616	0.033288	0.0225882	0.0239918	0.03461	0.0368955	0	0.0278026	0.0145284	0	0	0	0	0	0	0	0	0	0.00624422
620	0.128988	0.132965	0.0445839	0.177287	0.192182	0.123622	0.194463	0.109348	0.128532	0.13702	0.0741192	0.0985579	0.147148	0.152354	0.0749872	0.021263	0	0.0308508	0	0.0338974	0	0	0.0103262
621	0.195438	0.218253	0.16888	0.167887	0.0513862	0.119196	0.08666	0.110454	0.0531127	0.0943669	0.0187171	0.0213331	0.0445908	0.0461683	0.056809	0	0	0	0	0	0	0	0.0116916
622	0.0693309	0.131026	0.0659005	0.251133	0.15596	0.132894	0.0901774	0.107753	0.0690856	0.0490986	0.12173	0.0277487	0.116002	0.0150132	0.0184734	0.0628588	0.0573812	0.0608017	0.0318868	0.033403	0.0378656	0	0.00840984
623	0.211051	0.260792	0.185177	0.184088	0.0939083	0.0622374	0.0475114	0.0672848	0.0323545	0.0689823	0.0513084	0.0194931	0	0.0210932	0.0259546	0	0	0	0	0	0	0	0.0260398
624	0.0759704	0.131609	0.156458	0.215361	0.158688	0.12135	0.0864616	0.0262383	0.0504677	0.0807008	0.0400164	0.030406	0	0.0329019	0.0202425	0.0229595	0	0.0666244	0	0	0	0	0.00281622
625	0.231443	0.164024	0.109996	0.0894675	0.101421	0.0604951	0.0769688	0.0272505	0.0576561	0.0447008	0.0387894	0.0189474	0.0264028	0.0136684	0.025228	0	0.0130604	0	0	0	0	0	0.00126577
626	0.284758	0.205349	0.128212	0.162863	0.0433464	0.0574553	0.0657912	0.0310575	0.0448028	0.0159205	0.00789435	0.00899767	0.0188071	0.0194724	0.0119802	0.0407646	0.0186062	0	0	0	0	0	0.00759472
627	0.179419	0.0941884	0.132644	0.0941884	0.0384384	0	0.0583418	0.0413113	0.0198649	0.0211768	0	0.0239366	0.0500329	0.0259014	0.0318711	0.0361489	0	0.0524489	0	0.0576284	0.0653274	0	0
628	0.183133	0.173049	0.136771	0.0741638	0.0378329	0.0376104	0.0510424	0.0135535	0.0130347	0	0.0137804	0	0	0	0	0	0	0	0	0	0	0	0.00336805
629	0.192871	0.174656	0.168051	0.129094	0.123961	0.0770199	0.0783949	0.0832662	0.0800786	0.0341467	0.0423301	0.0385969	0	0	0.0256954	0.0145722	0.0199535	0	0	0	0	0	0.00538143
630	0.0874594	0.144626	0.166264	0.0413217	0.084317	0.0838212	0.191965	0.135929	0.08715	0.0696789	0.0460681	0.0262533	0.0548752	0	0	0.0396475	0	0	0	0.0632058	0	0	0
631	0.171854	0.115993	0.0933434	0.208788	0.0473369	0.117647	0.0957974	0.0254375	0.0244637	0.0260793	0	0	0	0.0318977	0	0	0	0	0	0	0	0	0
632	0.282485	0.26693	0.238674	0.0593177	0.121038	0.0601631	0.0612372	0.0650423	0	0	0.0991968	0	0	0.0407803	0.0501792	0	0	0	0	0	0	0	0
633	0.38043	0.161147	0.14963	0.123959	0.0758816	0.0377177	0.102376	0.0135922	0.0653593	0.0557404	0.0690987	0	0.0164617	0.0170441	0	0.0237873	0	0	0	0	0	0	0.00318331
634	0.0431847	0.163227	0.164192	0.340056	0.111022	0.124165	0.126381	0.0894896	0.0573759	0.0458737	0.0758232	0.0518522	0.0361275	0	0.0230133	0	0	0	0	0	0	0	0.0133759
635	0.187382	0.193927	0.0763331	0.185495	0.180649	0.102621	0.0522266	0.101698	0.0800224	0.0379142	0.0564005	0.0321415	0.0335914	0.0115933	0.0142652	0	0	0	0	0	0	0	0.0237434
636	0.22957	0.0828273	0.0595122	0.0315533	0.00804806	0.00400037	0.00407179	0.0043248	0.00415924	0	0.0087944	0	0	0	0.00667304	0	0	0	0	0	0	0	0
637	0.0812207	0.214895	0.108083	0.199545	0.062642	0.186821	0.158463	0.033662	0.0323734	0.0517669	0.0684511	0.0195045	0	0.0422109	0	0	0	0	0	0	0	0	0.0187948
638	0.153857	0.251119	0.186129	0.198252	0.107876	0.160862	0.0409334	0.0289846	0.0418125	0.0297158	0	0	0	0.0181728	0.0223612	0	0	0	0	0	0	0	0
639	0.312784	0.0726787	0.0779825	0.0436072	0.00494337	0.00491431	0	0.00531285	0	0	0	0.00615676	0.00643449	0.00666212	0.00819758	0	0	0	0	0	0	0	0
640	0.3198	0.226642	0.17732	0.125912	0.0770773	0.102165	0.0259973	0.0276128	0.0796671	0.0283094	0.028075	0.0319988	0	0.0346254	0	0	0	0	0	0	0	0	0.0250724
641	0.437511	0.200041	0.201224	0.0400083	0.0272123	0.0135262	0	0	0	0	0.0148679	0	0	0	0	0	0	0	0	0	0	0	0.00826689
642	0.184119	0.165695	0.208344	0.17398	0.101431	0.0924313	0.05987	0.0726745	0.0174731	0.00931349	0.0184728	0	0	0.0341742	0	0	0	0	0	0	0	0	0
643	0.20339	0.0451453	0.0311398	0.00773919	0.00394796	0.00392475	0.00266321	0.00141435	0.00408061	0	0	0	0	0.00177354	0	0.00247521	0	0	0	0	0	0	0
644	0.122989	0.199229	0.158655	0.166024	0.11857	0.134712	0.145687	0.100126	0.0962926	0.0933197	0.0277641	0.0527408	0.022048	0.0798978	0.0421339	0.0159297	0	0	0	0	0	0	0.00193244
645	0.303757	0.0698182	0.0390172	0.054303	0.0316587	0.0157363	0.0560602	0.034025	0.040903	0.0784875	0.12973	0.0887164	0.0721144	0.063999	0.0262498	0.0744327	0.0407679	0	0	0	0	0	0
646	0.148116	0.0999715	0.120675	0.199943	0.244791	0.0405585	0.0825652	0.0876956	0.0421692	0.134862	0.0891637	0.0254063	0	0	0.0338279	0	0	0	0	0	0	0	0.0551066
647	0.123356	0.155417	0.117252	0.233126	0.237847	0.157632	0.120335	0.127812	0.0819461	0.0436788	0.129952	0	0.0515984	0	0	0.0745601	0	0	0	0	0	0	0
648	0.138369	0.22584	0.10761	0.142636	0.145525	0.0723345	0.0736258	0.0521338	0.0877416	0	0.0132516	0	0.015785	0.0163435	0	0	0	0	0	0	0	0	0.0299869
649	0.228828	0.0940117	0.132395	0.0846105	0.0287747	0.0381406	0.00970539	0.0103085	0.00991383	0.0105685	0.010481	0.0358376	0	0	0	0	0	0	0	0	0	0	0
650	0.0491898	0.0557774	0.0654584	0.0929623	0.104329	0.122573	0.143956	0.132514	0.0980316	0.0627033	0.176189	0.189	0.123454	0.0894748	0.110097	0.0356783	0.146562	0.103532	0.0271482	0.0853173	0.0322385	0.0661127	0.00554687
651	0.17408	0.177147	0.165466	0.139187	0.064548	0.0256674	0.0522512	0.027749	0.0266867	0.0142245	0.0705339	0	0.0336073	0	0	0.0242814	0	0	0.0369522	0	0.0438807	0	0.0191271
652	0.0576418	0.199715	0.127843	0.26326	0.166712	0.147317	0.131204	0.0796323	0.143595	0.0714361	0.0910861	0.0576758	0.048222	0.0998559	0.0307176	0.0174203	0	0	0	0	0	0	0.163704
653	0.279332	0.0907328	0.0746749	0.057739	0.016831	0.00836599	0.0170307	0	0	0.00927265	0	0	0	0.0113414	0	0	0	0	0	0	0	0	0.00928641
654	0.16521	0.21121	0.0646616	0.11938	0.0843213	0.130395	0.161164	0.0805544	0.0871545	0.03097	0.0614272	0	0.0121951	0.025253	0.0155366	0	0	0.025568	0	0	0	0	0.0239879
655	0.0684806	0.323548	0.146458	0.145597	0.0825252	0.114856	0.116906	0.0709547	0.0682384	0.0545585	0.126249	0.102781	0.0859344	0.0444872	0	0.031044	0	0	0	0	0	0	0.0916756
656	0.220646	0.219469	0.154537	0.0987613	0.0671742	0.0667792	0.0453143	0.0360975	0.0462875	0.0123361	0	0.0139438	0	0	0	0	0	0	0	0	0	0	0
657	0.0751056	0.153768	0.107084	0.248394	0.144814	0.143963	0.128216	0.0778189	0.0873132	0.106376	0.0725282	0.0826648	0.0549779	0.00813184	0.0300181	0	0	0	0	0	0	0	0.0338257
658	0.231412	0.328003	0.183301	0.109334	0	0.110893	0	0.0799239	0.0768643	0	0	0.0463096	0	0	0	0	0	0	0	0	0	0	0
659	0.0623809	0.098243	0.0790592	0.104792	0.0200465	0.053143	0.0676147	0.0502713	0.0345334	0.0589023	0.043811	0.0499341	0.0521866	0.117071	0.0554051	0.0251367	0.172097	0.200591	0.153015	0.160291	0.249845	0.139737	0.0492511
660	0.0215259	0.0290579	0.0350757	0.0261521	0.0518812	0.0442081	0.0584965	0.0382347	0.0428995	0.0457325	0.0631715	0.0590772	0.052095	0.0639265	0.0639112	0.0585493	0.0725356	0.101131	0.0721303	0.16001	0.201541	0.180822	0.00652965
661	0.0146271	0.037516	0.019862	0.0414651	0.0402903	0.042056	0.0468837	0.0541271	0.0707948	0.0332956	0.0506306	0.0401438	0.0786651	0.0461539	0.0901978	0.0378905	0.202344	0.192415	0.138391	0.157053	0.294442	0.161488	0.000915056
662	0.260076	0.0737263	0.0494415	0.122877	0.0752193	0.074777	0.076112	0.0269471	0.0777467	0.0552539	0.0273983	0	0.0326361	0.0337907	0	0	0	0.0684242	0	0	0	0	0
663	0.0502598	0.110815	0.0477731	0.110815	0.113059	0.0963381	0.032686	0.0520756	0.100164	0.0889822	0.0705965	0.14081	0.0420464	0.0870677	0.0535674	0.182272	0.166389	0.0440768	0.138694	0.145289	0.109799	0.0562924	0
664	0.389281	0.13305	0.0944732	0.0313059	0.01597	0.0158761	0.00807975	0.0171636	0.00825328	0	0.00872547	0	0	0	0	0	0	0	0	0	0	0	0
665	0.227606	0.177669	0.159907	0.177669	0.076323	0.0569056	0.0386144	0.0205069	0.0394437	0.0630727	0.0104251	0	0.0372544	0	0	0	0	0	0	0	0	0	0.0119231
666	0.0208635	0.0985729	0.109071	0.187289	0.0703984	0.0999778	0.0305288	0.108086	0.0727638	0.121894	0.0989059	0.125254	0.183267	0.094875	0.100064	0.113495	0.0777037	0.0823356	0.0863601	0.060311	0.0683684	0.0350515	0
667	0.0881592	0.17851	0.131681	0.196361	0.163912	0.0724216	0.0675716	0.0913441	0.0752977	0.0535135	0.0663381	0.0378048	0.0158041	0.057271	0	0.0114185	0.0156352	0	0	0	0	0	0.00852324
668	0.117112	0.241447	0.131557	0.140844	0.10264	0.132648	0.135016	0.055156	0.0742624	0.124405	0.089727	0.0639171	0.0267202	0.0276654	0.0170208	0	0	0.0280104	0	0	0	0	0.0280336
669	0.329229	0.168882	0.178822	0.0444428	0.0453428	0.0631066	0.0917618	0.00974636	0.0187465	0.0699458	0.0396381	0.0790614	0.047216	0.0366647	0.0300767	0.0170568	0.0233558	0.024748	0	0	0	0	0.00235116
670	0.287269	0.219248	0.136528	0.0939634	0	0.0211784	0.0431129	0.0801357	0.0660582	0.0469471	0.0116396	0.0265327	0.0138648	0.0143553	0.0529916	0	0.0274334	0	0	0	0	0	0.005588
671	0.161994	0.229611	0.131982	0.164008	0.0892422	0.121987	0.067726	0.0479562	0.0576504	0.0491661	0.0243795	0.0277868	0.0290403	0.0300676	0	0	0	0	0.0319306	0	0	0	0.00777808
672	0	0.0797248	0.0481178	0.175395	0.130143	0.0808611	0.115227	0.122386	0.168145	0.125474	0.142212	0.0405219	0.105875	0.131544	0.026977	0.122392	0	0.0443948	0	0.097558	0	0.0566986	0.00870527
673	0.0936532	0.154868	0.133529	0.22124	0.0451441	0.0897574	0.0456799	0.0242592	0.0699914	0.0994847	0.0739959	0.0281125	0	0.0608402	0	0	0	0	0	0	0	0	0.0267247
674	0.0107517	0.0304788	0.0510985	0.0812769	0.0518268	0.0412177	0.0629303	0.0111401	0.0214273	0.0228423	0.0679596	0.0516384	0.0809518	0.0558771	0.0343777	0.058488	0.0800869	0.226296	0.267026	0.217563	0.211396	0.072253	0
675	0.0251384	0.0395901	0.0637188	0.0712622	0.0403919	0.0160618	0.0163485	0.0694574	0.0333992	0.0445061	0.0353101	0.100613	0.0420605	0.0762099	0.120567	0.0759722	0.0624168	0.198412	0.0924935	0.145337	0.247131	0.112623	0.230055
676	0.163589	0.137405	0.146856	0.249046	0.227805	0.130653	0.18618	0.0753327	0.0633928	0.0675791	0.124465	0.0436493	0.102641	0.0236161	0	0.0164797	0.0225655	0	0	0.0262719	0.0297817	0.0305373	0.00198545
677	0.358293	0.0928317	0.0604228	0.0491462	0.0278564	0.0221541	0.0112748	0.0119754	0.0172754	0	0.0121759	0.00693878	0.00725179	0	0	0	0	0	0	0	0	0	0
678	0.0258854	0.17122	0.0738139	0.17122	0.174687	0.198469	0.126258	0	0.154763	0.19248	0.163617	0.0932424	0.0974486	0.067264	0	0	0	0	0	0	0	0	0.0464906
679	0.297924	0.136738	0.186092	0.128694	0.0656503	0.0652642	0.0415184	0.0793768	0.135712	0.0542529	0.0807056	0.0306617	0.0213632	0.022119	0	0	0	0.0223948	0	0	0	0.0286014	0.00584818
680	0.188765	0.267555	0.0672843	0.0445925	0.0227478	0.022614	0.0460355	0.024448	0	0	0.0248573	0	0	0	0	0	0	0	0	0	0	0	0
681	0.254036	0.109112	0.153661	0.207313	0.144719	0.0996007	0.101379	0.119643	0.0345187	0.0490644	0.0364936	0.0693234	0.0289802	0.0450082	0	0.0209383	0	0	0	0	0	0.0387992	0.0207642
682	0.205632	0.203141	0.151035	0.088322	0.0720885	0.116455	0.04559	0.0193692	0.055883	0.0595734	0.00984671	0.0561144	0.0351875	0.0850087	0.0597721	0	0	0	0	0	0	0	0
683	0.33669	0.0698377	0.0546394	0.031039	0.00791689	0.00787034	0	0	0	0.00872327	0	0	0	0	0	0	0	0	0	0	0	0	0
684	0.0262292	0.117728	0.105959	0.17969	0.126434	0.131975	0.121538	0.101913	0.124148	0.0905528	0.158883	0.149594	0.0822857	0.102236	0.115316	0.071342	0.0651252	0.0862591	0.0361902	0.0947776	0	0.0440661	0.00507498
685	0.205453	0.18075	0.202022	0.160667	0.102451	0.0882684	0.0691109	0.0367027	0.0564762	0.0225772	0.0223903	0.017013	0.00889024	0	0	0	0	0	0	0	0	0	0.00335619
686	0.168247	0.317964	0.159922	0.190778	0	0.0322496	0.0656506	0	0.0335303	0	0.0354486	0.0808059	0	0.0437194	0	0	0	0	0	0	0	0	0.0171125
687	0.09053	0.195531	0.0737578	0.256635	0.187023	0.136344	0.113545	0.0402003	0.0257742	0.0549526	0.0681221	0.0465857	0.0324582	0.0504096	0.0206759	0.0469023	0	0	0	0	0	0	0
688	0.195553	0.184784	0.185877	0.166306	0.141395	0.0655963	0.0667674	0.0911779	0.0584583	0.0207729	0.0618028	0.0234802	0.0490787	0.0127037	0	0	0	0	0	0	0	0	0.00877738
689	0.250264	0.160471	0.118941	0.0929041	0.155104	0.085662	0.0523148	0.0277827	0.00890639	0	0.00941595	0.0107319	0.0112161	0.0580642	0	0	0	0	0	0	0	0	0.0021619
690	0.25323	0.146659	0.0698809	0.06947	0.0315009	0.086118	0.023906	0.0253915	0.00813982	0.00867735	0.00860552	0	0.0307521	0	0	0	0	0	0	0	0	0	0.00473941
691	0.154046	0.206215	0.195232	0.157694	0.111383	0.135335	0.137751	0.0931066	0.0639588	0.0409095	0.0676181	0.123309	0.032218	0.0166789	0	0.0232776	0	0	0	0.0742181	0	0	0.0142402
692	0.0222242	0.0945019	0.168997	0.210004	0.0857029	0.0745491	0.04336	0.0460543	0.0885825	0.0708242	0.105357	0.0933968	0.0557771	0.0433127	0.0888255	0.161197	0.110362	0.0877058	0.0613285	0.0321224	0.0364138	0	0
693	0.251457	0.139289	0.206048	0.0737411	0.0334375	0.0166205	0	0	0	0.0184217	0.00913459	0	0	0	0	0	0	0	0	0	0	0	0
694	0.269448	0.15088	0.085372	0.0848701	0.00962098	0.0286932	0.00973516	0.0206802	0	0	0	0	0	0.0129661	0	0	0	0	0	0	0	0	0.00694485
695	0.273278	0.258229	0.14936	0.148482	0.0724512	0.0916683	0.0466524	0.0424725	0.0544622	0.0145147	0.028789	0.0328126	0.0257196	0	0	0	0	0	0	0	0	0	0.00974246
696	0.0792325	0.117652	0.129107	0.17113	0.152771	0.130177	0.110417	0.0703671	0.10151	0.120237	0.0596209	0.0679535	0.0142038	0.0588251	0.0180957	0.0205246	0	0	0.0312349	0	0	0	0.017419
697	0.19897	0.207296	0.160029	0.154267	0.108207	0.0977911	0.114468	0.052861	0.0762561	0.059614	0.0322475	0.0306287	0.0128042	0.0331428	0.0163126	0.00925106	0	0.0134225	0	0	0	0	0.00559494
698	0.243171	0.248929	0.0770466	0.172336	0.0390724	0.116528	0.0395361	0.0419928	0.0403852	0.0215261	0	0.0243315	0	0	0	0	0	0	0	0	0	0	0
699	0.248676	0.194468	0.163015	0.202571	0.0578686	0.0904016	0.117111	0.124388	0.14526	0.127526	0.0903357	0.0102961	0.0107606	0.0111412	0.013709	0	0	0	0	0	0	0	0.00183695
700	0.193102	0.243291	0.139846	0.182468	0.159569	0.0969409	0.107642	0.0952752	0.045814	0.0781431	0.0484351	0	0	0.0119472	0.0147007	0.0166739	0	0	0	0	0	0	0.026407
701	0.138797	0.112418	0.150777	0.299781	0.0955788	0.152027	0.0580279	0.041089	0.0592741	0.0421256	0	0.0952314	0.0248818	0.0257621	0	0.0359544	0	0	0	0	0	0	0.00930989
702	0.169979	0.214159	0.242353	0.240929	0.0955919	0.0678784	0.0690903	0.0587067	0.0564593	0.0752347	0.0298447	0.0340159	0.0177752	0.073616	0	0	0	0.074534	0	0	0	0.0475953	0.00319219
703	0.119312	0.187904	0.170114	0.169113	0.0383418	0.0762328	0.155187	0.0824152	0.0792602	0.0422472	0.0209487	0.0238765	0.0748609	0.0258364	0	0	0	0	0	0	0	0	0.0225708
704	0.298046	0.221283	0.14165	0.0804667	0.10262	0.0612102	0.0830706	0.0661743	0.0424274	0.0452292	0.0224274	0.0255618	0.0267149	0.02766	0	0	0	0.0560099	0	0	0	0	0.0254008
705	0.166495	0.23599	0.0791286	0.157327	0	0	0.081209	0	0	0	0	0	0	0.108161	0	0	0	0	0	0	0	0	0
706	0.207463	0.135199	0.0475996	0.0811195	0.0896592	0.0479942	0.0697871	0.0518865	0.0784145	0.0227981	0.0226093	0.0257692	0.00897722	0	0	0.0389165	0	0	0	0	0	0	0
707	0.113305	0.165465	0.205607	0.223865	0.139025	0.108592	0.130627	0.0640356	0.0718482	0.076593	0.0651076	0.0247357	0.0775546	0.0535322	0.032935	0	0.0255753	0	0	0	0	0	0.016032
708	0.190614	0.255957	0.104895	0.170638	0.0677031	0.11538	0.1468	0.0519739	0.0699779	0.021314	0	0.0361377	0.0125893	0.0260693	0	0	0	0	0	0	0	0	0.0251567
709	0.161212	0.266585	0.134081	0.095209	0.0874234	0.106223	0.108119	0.0730782	0.0602405	0.0535156	0.042458	0.036294	0.0126437	0.013091	0.0161082	0	0.0250173	0	0	0	0	0	0.00229821
710	0.120938	0.17958	0.16422	0.0979528	0.0999365	0.115907	0.151684	0.071604	0.12051	0.0367052	0.054602	0	0	0	0	0	0	0	0	0	0	0	0.0650729
711	0	0.0399388	0.0114786	0.074172	0.0465687	0.040508	0.0471214	0.0187685	0.0361	0.019242	0.0381654	0.0144998	0.0378848	0.07845	0	0.0766413	0.07496	0.0794284	0.0999729	0.139636	0.257222	0.0811531	0
712	0.10873	0.123292	0.103351	0.164389	0.125788	0.0625244	0.0848542	0.0675951	0.130015	0.138601	0.0229089	0.0261107	0.054577	0.0847617	0.0347657	0.0788642	0	0	0.060009	0.0628625	0	0	0
713	0.0761501	0.177776	0.123476	0.135448	0.116599	0.137378	0.15294	0.0928249	0.138371	0.1142	0.0943789	0.0752985	0.0562109	0.0756593	0.0286452	0.0731026	0.0778545	0.0117851	0	0	0.0146788	0	0.0070067
714	0.101506	0.261106	0.171527	0.127889	0.152225	0.0540464	0.0880181	0.0701155	0.0337157	0.0239615	0.0178223	0.00677106	0.00707651	0.0146537	0.00901551	0	0	0	0	0	0	0	0.00506923
715	0.0189709	0.179263	0.162291	0.197189	0.0914466	0.127272	0.148051	0.137594	0.0189038	0.161218	0.0799415	0.136671	0.0238061	0.14789	0.0303291	0.0344	0.0471035	0	0.0523509	0.0548402	0	0.0637439	0.00507438
716	0.104151	0.24604	0.123747	0.172228	0.125511	0.0998186	0.0762005	0.0539569	0.0259457	0	0.0274301	0.0625275	0	0	0	0	0	0	0	0	0	0	0.0122767
717	0.155071	0.192805	0.178429	0.169668	0.110157	0.101687	0.063694	0.0169129	0.0894601	0.0520189	0.0171961	0.0195994	0.0204835	0.0212082	0	0.0147994	0	0	0	0	0	0	0
718	0.234157	0.173163	0.145155	0.0962014	0.0883347	0.126844	0.0695201	0.105486	0.0304342	0.032444	0.0536258	0.0122241	0.0511022	0.0132275	0.0325522	0.0369215	0.0505562	0	0	0	0.0333618	0	0.0308973
719	0.0747438	0.156951	0.134197	0.164799	0.184149	0.254701	0.226842	0.137678	0.115857	0.141152	0.113736	0.129632	0.0521077	0.0863218	0.0531084	0.0301184	0	0.0218496	0	0	0	0	0.061725
720	0.164494	0.256469	0.140719	0.147664	0.0713625	0.0945905	0.0641861	0.0340872	0.0573691	0.087368	0.0259934	0.0296263	0.0619255	0.010686	0	0.0149138	0.0204213	0	0	0	0	0	0.0130521
721	0.151566	0.179024	0.126058	0.196927	0.10959	0.108945	0.0924087	0.0392603	0.113272	0.0402508	0.0598763	0	0	0.0492309	0	0	0	0	0	0	0	0	0.01774
722	0.14838	0.214438	0.190817	0.20619	0.10939	0.0836515	0.119203	0.0361742	0.0173947	0.0370868	0.0459748	0.01048	0.0109528	0.0113403	0.0139539	0	0	0	0	0	0	0	0.0324971
723	0.103411	0.177666	0.178716	0.204315	0.163137	0.117129	0.0550244	0.0584435	0.0187354	0.059918	0.0594219	0.0112878	0	0.0122143	0	0	0	0	0	0	0	0	0.0126298
724	0.0723269	0.17086	0.0687482	0.227814	0.127835	0.11553	0.0470371	0.0874298	0.0600592	0.0384152	0.0380972	0.130265	0.136141	0.0626478	0.057815	0.0655751	0.0299304	0.0317145	0.0332647	0.0348465	0.0790037	0	0.00608481
725	0.183689	0.155303	0.119463	0.20098	0.102525	0.101922	0.122604	0.0801367	0.0963362	0.0410792	0.0305544	0.0232164	0	0.0125611	0.0154561	0	0	0	0	0	0	0	0.0106185
726	0.089621	0.112915	0.141978	0.225829	0.0288003	0.114524	0.0874263	0.123812	0	0.0634676	0	0.0358695	0.0374876	0.0388138	0	0.0541699	0	0	0	0	0	0	0
727	0.127828	0	0.121503	0.120789	0.154044	0.122511	0.124698	0.132446	0.0955318	0.135787	0.100997	0.038371	0	0.0415206	0	0	0	0	0	0	0	0	0.0220328
728	0.172892	0.192202	0.193339	0.221032	0.0882425	0.0877236	0.0198422	0.0316126	0.0304025	0.0216068	0.0428558	0.0122113	0.0127622	0	0.0162591	0	0	0	0	0	0	0	0.019429
729	0.158632	0.189869	0.18094	0.229841	0.11215	0.0608131	0.0722153	0.0547876	0.115918	0.0561698	0.0557047	0.0507921	0.0265417	0.0137403	0.0507213	0	0.0262581	0	0	0	0	0	0
730	0.340567	0.188649	0.133952	0.122067	0.0792523	0.0675311	0.0458245	0.0243359	0.0351065	0.0249499	0.0123717	0.0141007	0.0147368	0	0	0	0	0	0	0	0	0	0.0174222
731	0.46616	0.130516	0.0656437	0.0489434	0.0332897	0.033094	0	0	0.0344082	0.0183402	0	0	0	0	0	0	0	0	0	0	0	0	0
732	0.166326	0.184903	0.195296	0.184903	0.075459	0.0843922	0.0858988	0.0608242	0.0682451	0.0311794	0.123685	0.0704856	0.0613877	0.0508475	0.0312833	0	0	0	0	0	0	0	0.00644717
733	0.421844	0.0854174	0.0515535	0.045556	0.0116196	0.0115513	0.00587877	0	0.00600503	0.00640159	0	0	0	0.00782982	0	0	0	0	0	0	0	0	0
734	0.202918	0.207722	0.0964388	0.0958718	0.0652089	0.0324127	0.0494871	0.0175207	0.01685	0.0718509	0.035628	0	0	0	0	0	0	0	0	0	0	0	0.0187712
735	0.104981	0.165333	0.266097	0.264533	0.0337362	0.0670757	0.119478	0.126902	0.156914	0.074345	0.0368647	0.042017	0.0439124	0.0454659	0.0279723	0	0	0	0.0482829	0	0	0	0.00392797
736	0.0620606	0.0977386	0.157307	0.175929	0.139605	0.198263	0.161442	0.0428685	0.123682	0.13185	0.0871722	0.0745166	0.0778781	0.0268777	0.0661448	0	0	0	0	0	0	0	0.00950336
737	0.129145	0.292881	0.22096	0.0732203	0	0.0247546	0.0251966	0	0.0514754	0.0274374	0.0272102	0	0	0	0	0	0	0	0	0	0	0	0
738	0.176264	0.156148	0.115186	0.124918	0.15931	0.11614	0.075227	0.0342434	0.0548876	0.0234049	0.0464223	0	0.0138243	0.0286267	0	0	0	0	0	0	0	0	0.00246594
739	0.164327	0.207037	0.121486	0.155278	0.105615	0.104994	0.195925	0.0756726	0.0181939	0	0	0.0219231	0.0229121	0.0237226	0.0291901	0	0	0	0	0	0	0	0.00416817
740	0.123513	0.204245	0.176102	0.306367	0.126517	0.177562	0.112957	0.0399921	0.0384612	0.0410011	0.0162647	0.00926891	0	0.0401189	0.0246827	0.0139978	0	0	0	0	0	0	0
741	0.307631	0.157804	0.192155	0.116276	0.0677892	0.0842382	0.0428711	0.027321	0.0437918	0.0560205	0.0370378	0	0.0220593	0	0	0	0	0	0	0	0	0	0.0171154
742	0.311343	0.226307	0.0834699	0.0829792	0.100052	0.0841618	0.0311507	0.0248147	0.0238648	0.0424013	0.0252301	0	0.0300535	0.0207445	0	0	0	0	0	0	0	0	0.0383072
743	0.0115163	0.119704	0.0656791	0.239408	0.0666153	0.0551863	0.168515	0.119324	0.114756	0.110101	0.0727928	0.0967942	0.130064	0.0748138	0.0736452	0.104413	0.0857827	0.0908961	0.158898	0.0665817	0.0754768	0	0.0032075
744	0.162387	0.175365	0.187427	0.241127	0.212464	0.0666992	0.09052	0.0480723	0.0693481	0.0369638	0.0610964	0.0557082	0.0145553	0.0452107	0	0.042065	0	0	0	0	0	0	0.0260148
745	0	0.0803314	0.107742	0.174051	0.109278	0.0814763	0.15204	0.102765	0.0988307	0.15051	0.0746322	0.0850628	0.10668	0.110454	0.0906073	0.102769	0.0351801	0.0372772	0.0390993	0	0	0	0.00353964
746	0.151933	0.209828	0.133307	0.165654	0.157741	0.145613	0.0684056	0.0847656	0.0815206	0.0620743	0.0861846	0.0140328	0.0146659	0.0151847	0.0186844	0	0	0	0	0	0	0	0.010336
747	0.0638792	0.140844	0.182156	0.120723	0.184752	0.163258	0.0830865	0.176498	0.127306	0.0678567	0.13459	0.0511334	0.0801601	0.0829959	0	0.0386107	0.0528691	0	0.117518	0	0	0	0.0103812
748	0.238206	0.177342	0.157808	0.177342	0.118303	0.0760988	0.0633742	0.0448748	0.0719282	0.0383391	0.022813	0.0260014	0.0090581	0.00937855	0.0115401	0	0	0	0	0	0	0	0.0336994
749	0.345705	0.120725	0.171444	0.0852179	0.0362265	0.0288108	0.0219939	0.0311474	0.029955	0.00798329	0.0079172	0.00902371	0	0	0	0	0	0	0	0	0	0	0.0105734
750	0.423872	0.190729	0.0959284	0.0190729	0.0389183	0	0	0	0	0	0	0	0	0	0	0	0	0	0	0	0	0	0
751	0.15505	0.258551	0.199395	0.137894	0.0615504	0.0699296	0.0622808	0	0.0181767	0	0.00960831	0	0	0	0	0	0	0	0	0	0	0	0.00235821
752	0.120539	0.17718	0.140036	0.202492	0.0903843	0.141197	0.195979	0.0693856	0.0667294	0.0426816	0.0846566	0.11257	0.0336136	0.0522041	0.021412	0.0728579	0	0.0352368	0	0	0	0	0.00601025
753	0.297645	0.125825	0.111678	0.125825	0.0377567	0.0225208	0.0611276	0.0405787	0.0390253	0.016641	0	0	0.00982911	0.0101768	0.0125223	0	0	0	0	0	0	0	0.0160088
754	0.159725	0.282993	0.0569334	0.264127	0.153986	0.153081	0.0779069	0.0827479	0	0	0	0	0	0	0	0	0	0	0	0	0	0	0
755	0.122054	0.192221	0.24492	0.230665	0.156891	0.0909817	0.092606	0.0421544	0.108108	0.014406	0.0571468	0.0488503	0.034036	0.01762	0.021681	0	0.0336723	0	0	0	0	0	0.00304378
756	0.0342789	0.161957	0.162914	0.161957	0.0660946	0.032853	0.133758	0.106552	0.0341577	0	0.0722238	0	0.0430156	0.0445374	0	0	0	0	0	0	0	0	0
757	0.0775805	0.115199	0.200157	0.24087	0.106847	0.127463	0.0973036	0.0918665	0.077306	0.0824111	0.10508	0.039922	0.0139076	0.0287993	0	0.0401933	0	0.0291584	0.0305837	0	0	0	0.00249542
758	0.248458	0.159042	0.0914188	0.166616	0.0772682	0.0537697	0.0312741	0.024913	0.0319457	0.0510831	0.00844336	0.00962341	0.0301726	0.0208267	0	0	0	0	0.0442342	0	0	0	0.00191656
759	0.186383	0.150028	0.164038	0.228303	0.166376	0.0926227	0.0673402	0.0214574	0.0894224	0.0293316	0.0436332	0.0165771	0.0259874	0.0269067	0.0220721	0	0	0.0181615	0	0	0	0	0.00769259
760	0.314586	0.0358766	0.0567108	0.0307513	0.0261451	0.00519827	0.0105821	0	0.00540471	0.0172849	0	0.013025	0	0	0.00867126	0	0	0	0	0	0	0	0
761	0.0832011	0.141515	0.158169	0.204411	0.192508	0.0797401	0.162327	0.0689656	0.0994882	0.0707055	0.0701201	0	0	0	0	0	0	0	0	0	0	0	0.0507817
762	0.0797955	0.113102	0.227542	0.113102	0.153857	0.165698	0.0648679	0.0826783	0.11927	0.0847641	0.0280208	0.031937	0.0667554	0.069117	0.0637851	0.0241155	0	0	0.0733995	0.0384448	0.0435809	0	0.0149017
763	0.312312	0.218603	0.0879582	0.0983712	0.100363	0.0665155	0.0225677	0.02397	0.0115262	0.0122873	0.0121856	0	0.0145152	0	0	0	0	0	0	0	0	0	0
764	0.194181	0.222117	0.136001	0.173831	0.0197057	0.0391797	0.0697885	0.0317678	0.0203678	0.0108564	0.0215331	0.0122713	0	0.0132786	0.0163389	0	0	0	0	0	0	0	0.00722567
765	0.127045	0.15279	0.142716	0.261926	0.167019	0.0774839	0.101401	0.0598341	0.138105	0.0245375	0.0851701	0.0832059	0.0289865	0	0.0184645	0.0209428	0	0	0	0	0	0	0.0176035
766	0.447795	0.115401	0.0773888	0.0769339	0	0.0195076	0.0198559	0.0210896	0.0202823	0	0	0	0	0	0	0	0	0	0	0	0	0	0
767	0.254025	0.100015	0.0503034	0.0200031	0.0204082	0.0405763	0.0103252	0	0	0	0.0223007	0.0127087	0	0	0	0	0	0	0	0	0	0	0
768	0.106573	0.221551	0.12156	0.161128	0.0821954	0.10214	0.124756	0.0662542	0.0424786	0	0.0673633	0.102371	0.0534944	0	0	0	0	0	0	0	0	0	0.03969
769	0.261105	0.269156	0.19178	0.145793	0.0686517	0.0454987	0.0694665	0.0368915	0.0236528	0.0126074	0.0375091	0.0427514	0	0	0.0189742	0	0	0	0	0	0	0	0.00570577
770	0.19885	0.162277	0.137463	0.111032	0.130708	0.0779638	0.132259	0.0280956	0.05404	0.0192029	0.0190439	0.0108528	0	0	0	0	0	0	0	0	0	0	0.00219453
771	0.129032	0.234475	0.150952	0.121927	0.0669826	0.0856141	0.0774601	0.0308525	0.0296714	0.0738052	0.031369	0	0	0	0	0	0	0	0	0	0	0	0
772	0.116018	0.156613	0.102401	0.242751	0.143806	0.111192	0.105093	0.0858639	0.115608	0.123242	0.0349205	0.0995026	0.0415965	0.032301	0.0662427	0.0450804	0	0	0	0	0	0	0.00355547
773	0.0613469	0.144922	0	0.26086	0.147857	0.146987	0.119689	0.0635632	0.0611299	0.162917	0.096941	0.0736597	0.192456	0.119559	0.0490381	0	0	0	0	0	0	0	0.147812
774	0.20098	0.166174	0.119397	0.0593477	0.0363298	0.0120387	0.0245073	0.0260301	0.0125168	0.0133434	0	0	0.0157627	0	0.0200818	0	0	0	0	0	0	0	0
775	0.0814282	0.218009	0.128999	0.211597	0.150463	0.0780409	0.105912	0.140617	0.0608551	0.0792903	0.100079	0.0325905	0.051091	0.0264492	0.0216967	0	0	0	0	0	0	0	0.0397443
776	0.210479	0.238666	0.110036	0.0894998	0.0913123	0.0706031	0.102662	0.0218083	0.0314601	0.0223585	0.0221734	0	0.0132062	0	0	0	0	0	0	0	0	0	0.0132015
777	0.274344	0.259237	0.102445	0.138877	0.0566757	0.0563425	0.0573483	0.0304559	0.02929	0.0312243	0.0206438	0	0.0122952	0	0.0156642	0.0177667	0	0.0257779	0	0	0	0	0.0124765
778	0.235833	0.222846	0.152432	0.124794	0.118227	0.0723272	0.0828207	0.0684188	0.0845995	0.0100207	0.0198755	0.0113266	0	0.0122564	0	0	0	0	0	0	0	0	0.0262865
779	0.241126	0.189873	0.0763984	0.227848	0.116231	0.0385159	0.078407	0	0.0400455	0	0	0.0482536	0	0	0	0	0	0	0.110899	0	0	0	0.0108914
780	0.0199763	0.0755052	0	0.113258	0.115551	0.0957267	0.0389743	0.062094	0.0796226	0.148541	0.105223	0.0719571	0.200542	0.129773	0.0319364	0.072446	0.0495998	0.0525564	0.0551253	0	0	0	0
781	0.168651	0.246291	0.204027	0.231803	0.177373	0.0293883	0.059826	0.0635434	0.0305554	0.0162866	0.0161518	0.0184092	0	0	0	0	0	0	0	0	0	0	0.0036558
782	0.184678	0.2388	0.194018	0.128585	0.0655944	0.0279466	0.0379274	0.010071	0.0290565	0.0206502	0.0409585	0.0583536	0.0243944	0.037886	0.0155393	0	0.0241337	0	0	0	0	0	0
783	0	0.144864	0.0971471	0.338016	0.197064	0.293857	0.199402	0	0	0.0542839	0	0	0	0	0.0816974	0	0	0	0	0	0	0	0.0132239
784	0.0412583	0.0974658	0.137259	0.224171	0.119328	0.118626	0.140868	0.181682	0.113059	0.120525	0.119527	0.173387	0.194152	0.107211	0.0329801	0.0374068	0.0256103	0.0542739	0.0284634	0	0	0	0.161884
785	0.0603453	0.190074	0.248558	0.190074	0.135747	0.11567	0.137358	0.0625254	0.0200439	0.0427352	0.0423814	0.120762	0.0757256	0	0.0643166	0	0	0	0	0	0	0	0.027336
786	0.0507216	0.103845	0.152671	0.191714	0.187447	0.170141	0.148439	0.0700721	0.0926607	0.0897998	0.0801508	0.0507515	0.0106082	0	0.0135149	0	0.0419794	0	0	0.0488745	0	0	0.0150799
787	0.0252993	0.0478124	0.0480951	0.143437	0.146342	0.169728	0.148079	0	0.0504197	0.0268746	0.0533043	0.121508	0.12699	0.065741	0.0808928	0	0	0	0.0698143	0.146268	0	0	0.072485
788	0.0498263	0.169497	0.104194	0.225996	0.211359	0.171913	0.174982	0.123903	0.0993001	0.116443	0.115479	0.0837575	0.125051	0.10358	0.0637264	0.01807	0.024743	0	0	0	0	0	0.129331
789	0.0246302	0.0698218	0.0702347	0.139644	0.249325	0.106225	0.252284	0.11484	0.0490862	0.130819	0.103789	0.162655	0.123631	0.0960035	0.0393767	0	0	0	0	0	0	0	0.253198
790	0.299674	0.109615	0.137829	0.0639421	0.149113	0.129707	0.0282905	0.0400646	0.0192654	0	0.0101838	0	0.0242615	0	0	0	0	0	0	0	0	0	0.0074614
791	0.162354	0.198159	0.180041	0.204551	0.130434	0.0842834	0.0923871	0.0350457	0.0876305	0.0718596	0.0783912	0	0.0254666	0.0263676	0	0	0	0	0	0	0	0	0.0182947
792	0	0.0524552	0	0.157366	0.107035	0.0532028	0	0.0575175	0.165947	0.117937	0	0.133307	0	0.216375	0.0887479	0	0	0.146049	0	0	0	0	0.448425
793	0.335381	0.0990353	0.119545	0.118842	0.101041	0.0803575	0.040896	0.0434372	0.0835487	0	0	0.0251684	0	0.0272343	0	0	0	0	0	0	0	0	0
794	0.30322	0.12416	0.0864651	0.0573045	0.0194883	0.0290606	0.0295794	0.0104725	0.0201431	0.0107367	0.0212956	0	0	0.0131321	0	0	0	0	0	0	0	0	0.00847554
795	0.22094	0.208773	0.175007	0.197175	0.130167	0.199985	0.107765	0.0381536	0.085617	0.0521548	0.0387923	0.0589519	0.0308056	0.0159477	0	0	0	0	0	0	0	0	0
796	0.255073	0.189378	0.155862	0.120513	0	0.122231	0.0710932	0.0188777	0.054465	0.0193539	0.0191937	0	0	0	0	0	0	0	0	0	0	0	0.00429198
797	0.126985	0.199988	0.17703	0.135992	0.0979381	0.0973622	0.115617	0.0614006	0.0337429	0.0449641	0.0535102	0.0609888	0.0212467	0.0109992	0	0.0153508	0	0	0	0	0	0	0.0056598
798	0.132448	0.125154	0.183999	0.231054	0.117866	0.156231	0.15902	0.031669	0.111675	0.064936	0.0751315	0.0244663	0.0255699	0.0264745	0	0.0554231	0	0	0	0	0	0	0.00900233
799	0.236039	0.144977	0.11218	0.0557603	0	0.045244	0	0	0.0117602	0.0125368	0.012433	0	0	0	0	0	0	0	0	0	0	0	0
800	0.0154514	0.146005	0.102808	0.175206	0.208547	0.133278	0.090438	0.080048	0.138571	0.147721	0.0651105	0.166973	0.155116	0.0803017	0.074107	0.028018	0.0383647	0.0406516	0	0	0	0	0.00796374
801	0	0.0446262	0.0561127	0.0780959	0.159355	0.113156	0.0921406	0.122332	0.0823546	0.0501675	0.0870663	0.113411	0.103711	0.10738	0.0377511	0.149864	0.0879457	0	0.097743	0.0341302	0.0773799	0	0
802	0.320411	0.132793	0.0854899	0.106234	0.0433542	0.0161622	0.0274179	0.00582433	0.0336082	0.00597126	0.0177655	0.00674947	0.00705394	0.00730349	0	0.010193	0	0	0	0	0	0	0
803	0.018202	0.0257995	0.0778564	0.137598	0.122836	0.122114	0.124294	0.0660086	0.15417	0.0773416	0.115052	0.18577	0.148468	0.165545	0.145499	0.11552	0.0903886	0.0239442	0.0502291	0.0526175	0	0	0.0332733
804	0.0794415	0.182305	0.11866	0.0965146	0.142233	0.0761368	0.0332126	0.0823115	0.101778	0.13261	0.0956451	0.0681328	0.056965	0.117961	0.0544304	0.102894	0.0281782	0.0298579	0	0	0	0	0.0178687
805	0.101539	0.252953	0.210578	0.183173	0.133487	0.0707746	0.0900477	0.0573858	0.0459908	0.0392224	0.0291733	0	0.0115835	0.0119933	0	0	0	0	0	0	0	0	0.0392938
806	0.127197	0.204328	0.290169	0.156251	0.122627	0.170668	0.0496329	0.0658962	0.0380241	0.0675586	0.0535995	0.0305453	0.0319232	0.0330525	0	0	0	0	0	0	0	0	0.00297516
807	0.0355418	0.134339	0.219591	0.0839617	0.0685296	0.0681267	0.277372	0.0736517	0.0885402	0.0377549	0.0561635	0.0213377	0.0223002	0.0230891	0.0568212	0.0644479	0	0	0	0	0	0	0.0539533
808	0.025769	0.133925	0.036741	0.1948	0.0621078	0.148182	0.0754138	0.1335	0.154067	0.0684339	0.162882	0.154705	0.0970103	0.150663	0.14419	0.0467269	0.0959739	0.0677965	0.0355552	0.0744917	0	0.043293	0.0175718
809	0.0679702	0.289023	0.290732	0.0642273	0.065528	0.0325713	0.132611	0.0352129	0.0677297	0.0361012	0	0.122418	0	0	0	0	0	0	0	0	0	0	0.0635273
810	0.143761	0.203767	0.163978	0.108676	0.097017	0.0688904	0.0560962	0.0297909	0.0859515	0.061085	0.0302897	0.0172615	0	0.0373567	0.0229833	0	0	0	0	0	0	0	0.0101031
811	0.102339	0.116044	0.194551	0.164396	0.157859	0.127506	0.129782	0.0848288	0.183558	0.130453	0.0862489	0.0122879	0.0513688	0.0398895	0	0	0	0.0269247	0	0	0	0	0.0909534
812	0.324557	0.118717	0.0796126	0.0494654	0.0302803	0.0401363	0.051066	0.0216957	0	0.0111215	0	0	0	0	0	0	0	0	0	0	0	0	0
813	0.346116	0.299023	0.150396	0.112134	0.066736	0.028433	0.0289406	0.0204926	0.00985405	0	0.0104178	0	0	0	0.0158097	0	0	0	0	0	0	0	0
814	0.0342569	0.226593	0.130248	0.161852	0.0330261	0.0656637	0.066836	0.141978	0.136543	0.0727799	0.0721774	0.0411325	0	0	0.054767	0.062118	0	0	0	0	0	0	0.10272
815	0.0751061	0.121663	0.132581	0.243327	0.124127	0.154247	0.177934	0.0889365	0.138989	0.102578	0.158244	0.0644146	0.0269281	0.0139404	0	0	0	0	0	0	0	0	0.222613
816	0.0099037	0.0467917	0.0564821	0.121658	0.0859307	0.0759337	0.0869505	0.0820919	0.128293	0.115724	0.135633	0.0713486	0.136707	0.128675	0.0474995	0.0359167	0.0737705	0.0781679	0.136648	0.171775	0.162269	0.133109	0.0060691
817	0	0.0756806	0.0761282	0.126134	0.145847	0.110874	0.234389	0.110646	0.133013	0.094531	0.103123	0.170961	0.145172	0.104059	0.0711347	0.112956	0.132573	0.070238	0	0	0.0874845	0	0.0144573
818	0.247524	0.133653	0.134444	0.183773	0.10227	0.0338895	0.0689891	0	0.0176177	0.0563434	0	0	0	0.0229713	0.0282657	0	0	0	0	0	0	0	0.00440903
819	0	0.071118	0.0715386	0.071118	0.108837	0.0721316	0.0367097	0.0779815	0.149992	0.0799488	0.198217	0.22592	0.141667	0.293358	0.0601616	0.0682366	0	0	0	0	0	0	0
820	0.0688701	0.141002	0.130925	0.162694	0.110659	0.176014	0.145564	0.0713582	0.137253	0.0731585	0.120921	0.0551286	0.0576154	0.0894805	0.0183506	0	0.0284999	0	0	0	0	0	0.0939579
821	0.0804188	0.0886555	0.0891798	0.189976	0.180902	0.128456	0.183049	0.194423	0.106846	0.0996639	0.155318	0.0965594	0.084096	0.0522426	0.0642833	0.0486077	0	0	0	0	0	0	0.0633472
822	0.170986	0.184652	0.208962	0.138489	0.0235489	0.0468209	0.0476567	0.050618	0	0.0778425	0.102931	0	0	0	0	0	0	0	0	0	0	0	0
823	0.155861	0.160667	0.188554	0.200834	0.150261	0.0678988	0.0276444	0.0440432	0.0705952	0	0.0298537	0.017013	0	0.0184095	0	0.0256929	0	0	0	0	0	0	0.020585
824	0.101364	0.239455	0.0963483	0.119727	0.146582	0.218581	0.173042	0	0.0252513	0	0.0533919	0.060854	0	0.0658491	0	0.0459506	0	0	0	0	0	0	0.0237351
825	0.137853	0.223306	0.233986	0.223306	0.1329	0.113244	0.0768441	0.081619	0.0588709	0.0627586	0.0311195	0.0236459	0.0123563	0	0	0	0	0	0	0	0	0	0.00444888
826	0.0470061	0.155462	0.156381	0.266506	0.113293	0.112627	0.114637	0.0487043	0.0936795	0.099866	0.0247598	0.0564405	0.117973	0.0305367	0	0.042618	0	0	0	0	0	0	0.0874324
827	0.217185	0.141092	0.232244	0.128266	0.0785181	0.065047	0.0662083	0.0281289	0.0541042	0	0.0428997	0.0488954	0.0511011	0.0705452	0	0.0492276	0.0674069	0	0	0	0	0	0
828	0.12476	0.176836	0.237175	0.206308	0.0601389	0.0597853	0.0608526	0.0323169	0.0621595	0.0331322	0.0328579	0	0	0	0	0	0	0	0	0	0	0	0
829	0.0813721	0.124948	0.0870142	0.173005	0.117673	0.0877355	0.148836	0.0526949	0.111491	0.0540243	0.0857233	0.024426	0.0765836	0.14537	0	0.110664	0.0505103	0.107042	0.0280686	0.0882099	0.066663	0.0683542	0
830	0.0434751	0.174595	0.0929791	0.0513514	0.125739	0.0833332	0.137834	0.0900915	0.119134	0.0923643	0.171749	0.117452	0.150028	0.0706071	0.0695042	0.0394167	0	0.028595	0.0599855	0	0	0	0.00260311
831	0.0172282	0.130236	0.163758	0.179075	0.116264	0.255929	0.201676	0.116029	0.137338	0.146408	0.0725978	0.0827442	0.108096	0.033576	0.027543	0	0	0	0	0	0	0.0289441	0.159101
832	0.229597	0.216954	0.185905	0.0803533	0.0409903	0.0407492	0.00829535	0.0088108	0.00847351	0	0.0179166	0	0	0	0	0	0	0	0	0	0	0	0.00238136
833	0.0269494	0.0509309	0.0640401	0.14006	0.207849	0.103313	0.197171	0.0977306	0.0805623	0.22902	0.255514	0.129433	0.16909	0.175072	0.0861689	0.0488674	0.0669135	0.0354511	0.0371839	0.038952	0.0441559	0.0452761	0.127962
834	0.0235469	0.0890009	0.134291	0.222502	0.227008	0.180539	0.0689107	0.0975902	0.187708	0.0500261	0.0992239	0.0565458	0	0	0	0	0	0	0	0	0	0	0.0722685
835	0.0308119	0.0582304	0.161081	0.174691	0.103967	0.177181	0.150287	0.0319251	0.138163	0.147287	0.113608	0.0924902	0.038665	0.0200164	0.0246297	0.0558712	0	0	0.0425133	0	0	0	0.00363537
836	0.0524167	0.158497	0.199293	0.287276	0.131387	0.160756	0.112493	0.0868967	0.0835701	0.111361	0.0773075	0.0251749	0.0789315	0.0272413	0	0	0	0	0	0.0303047	0	0	0.0163405
837	0.055049	0.234079	0.143894	0.195066	0.0796066	0.131898	0.147678	0.0712972	0.109708	0.0292384	0.0869889	0.0330489	0.0345397	0.0357616	0	0	0	0	0	0	0	0	0.102244
838	0.0055466	0.0890998	0.0738102	0.162476	0.144377	0.196687	0.183966	0.143674	0.110539	0.0942715	0.0818046	0.139857	0.0974437	0.12251	0.0798068	0.0603458	0.068859	0.0145927	0.030612	0.0320676	0.0363518	0.018637	0.0231979
839	0.178356	0.243438	0.178949	0.0561781	0.0382105	0.0189929	0.038664	0	0.00987359	0.0105256	0.0104385	0	0.0124341	0.0128739	0	0.0359346	0.0492049	0	0	0	0	0	0
840	0.156691	0.129555	0.130321	0.129555	0.0944133	0.0375433	0.0955338	0.040588	0.0585513	0.083224	0.103169	0.0470351	0.0737352	0.0763438	0.187878	0	0	0	0	0	0	0	0.0192076
841	0.141238	0.195058	0.216865	0.143727	0.094267	0.0416501	0.0529921	0.0450279	0.0649562	0.0230819	0.0343363	0.0391351	0.0136335	0	0	0.0197005	0	0	0	0	0	0	0.0076307
842	0.191807	0.191314	0.162059	0.181245	0.0821846	0.061276	0.10395	0.0772864	0.0637095	0.0905556	0.0336772	0.076768	0.0133718	0	0	0	0	0	0	0	0	0	0.0359276
843	0.0379932	0.179505	0.0541701	0.233357	0.164827	0.163857	0.166783	0.0787317	0.189294	0.121077	0.0200124	0	0.0715149	0	0	0	0	0	0	0	0	0	0.0355679
844	0.0391604	0.111012	0.0651399	0.0832589	0.11326	0.0656798	0.0955034	0.0507189	0.0390218	0.0415988	0.0618816	0.0235101	0.0245706	0.0127199	0.0313031	0.0177524	0	0.0772713	0.0270161	0.198105	0.256653	0.065791	0.00343048
845	0.113147	0.166315	0.107549	0.118797	0.121202	0.0843428	0.171697	0.104209	0.187912	0.146902	0.225151	0.0452857	0.094657	0.0490028	0	0	0	0	0	0	0	0	0.690835
846	0.0825801	0.0780328	0.0156988	0.0780328	0.0318452	0.110803	0.112781	0.102676	0.0493728	0.0701777	0.0695967	0.0198309	0.041451	0.0858348	0.0528088	0.0299485	0.123024	0.0434526	0	0.0477437	0.0541221	0.0554952	0.00973397
847	0.270463	0.198777	0.152345	0.104121	0.115887	0.0672032	0.0879467	0.0622743	0.0399269	0.0851272	0.0738697	0.0240554	0	0.0130149	0.0160146	0.0181641	0	0	0	0	0	0	0.0315081

## Sheet: Table S8
Table S8. Differential expression gene (DEG) between high-dose and low-dose/tolerance group.
Tag	logFC	AveExpr	t	P.Value	adj.P.Val	B
KRT14	7.21298	#NAME?	3.67008	0.0139192	0.053939	-2.51591
KRT2	4.92149	#NAME?	2.75891	0.0494648	0.13686	-3.58717
AC074143.1	3.99545	#NAME?	4.38114	0.000458448	0.00393593	-0.229101
TUBB2B	3.87214	#NAME?	2.21156	0.0469634	0.131904	-4.38687
MMP1	3.46953	#NAME?	8.00746	6.09863e-06	0.00014919	4.37927
HMCN2	3.46455	-1.60044	4.13705	0.000612374	0.00494265	-0.609626
BGLAP	3.42177	-0.365401	3.77454	0.00137601	0.00934215	-1.4052
LCE1C	3.37927	#NAME?	6.22101	0.0075591	0.0339517	-1.94524
UPK3BL1	2.97407	0.443828	2.77976	0.0123141	0.0492439	-3.51912
AC012184.2	2.85911	#NAME?	2.62623	0.0272713	0.0884661	-3.72205
KIFC2	2.81935	2.24288	10.8559	2.33575e-09	8.67804e-07	11.754
CDRT4	2.77512	-0.392575	2.5861	0.018578	0.0668503	-3.90557
TRIM74	2.7571	0.71619	8.12303	1.88995e-07	1.39563e-05	7.43817
CHRNA4	2.75071	3.80727	8.60493	8.16586e-08	8.09033e-06	8.2696
CHRD	2.74887	4.21201	12.0285	4.52266e-10	3.16294e-07	13.3361
YJEFN3	2.66188	1.25004	3.87615	0.00109654	0.00777852	-1.18267
PAQR6	2.64446	0.0470605	7.79763	3.38778e-07	2.06456e-05	6.85853
DCST2	2.64111	#NAME?	10.0261	1.40464e-08	2.73767e-06	10.0375
LGALS7	2.62715	#NAME?	4.8364	0.0155634	0.0587778	-2.42767
TELO2	2.59783	2.62245	11.058	1.74366e-09	6.80934e-07	12.0372
TRIM73	2.51217	-0.71305	6.72938	2.54234e-06	7.89187e-05	4.85038
ACVR2B	2.50485	-0.520017	4.60408	0.00021721	0.00221286	0.415563
RTEL1-TNFRSF6B	2.50227	-0.0216114	4.43898	0.000312904	0.00292482	0.0538109
LGALS7B	2.45363	#NAME?	4.51696	0.0188346	0.0674862	-2.5717
ADAMTS17	2.45054	0.0485214	5.46051	3.39551e-05	0.000541142	2.26249
PIK3R2	2.42135	0.855927	2.66544	0.0157123	0.0591898	-3.74867
COL5A3	2.40999	1.2795	5.34763	4.31789e-05	0.00065612	2.02281
NPTXR	2.40453	-1.06694	2.51947	0.0213607	0.0738892	-4.03567
D2HGDH	2.39537	3.31906	12.2668	3.29001e-10	3.06704e-07	13.6402
SNRNP70	2.37269	6.1371	9.96996	8.84134e-09	1.9833e-06	10.4573
LTK	2.35619	1.01369	7.88393	2.89806e-07	1.84252e-05	7.0137
DNASE1	2.32815	-0.334368	5.69636	2.0651e-05	0.000368095	2.75875
KLHL17	2.32652	1.11565	8.29048	1.40718e-07	1.15379e-05	7.7307
WFIKKN1	2.32151	-0.551891	4.77451	0.000149325	0.00165763	0.787583
PCSK4	2.31139	0.562201	7.80479	3.34405e-07	2.05997e-05	6.87145
MXD3	2.29407	0.351302	8.43555	1.09304e-07	9.99632e-06	7.981
FAM229A	2.28115	1.99728	8.21592	1.60397e-07	1.24036e-05	7.60093
SLC25A29	2.27648	2.43153	7.6772	4.21953e-07	2.42348e-05	6.64022
TEN1-CDK3	2.26711	2.55401	3.49309	0.00257798	0.0148993	-2.01782
LPIN3	2.2499	2.86893	9.16236	3.20744e-08	4.63511e-06	9.19212
AMDHD2	2.24864	2.14768	6.86799	1.9403e-06	6.55347e-05	5.12005
AD000671.2	2.246	#NAME?	2.27367	0.0380012	0.113006	-4.45499
ABCA7	2.24579	0.211553	5.27416	5.05272e-05	0.000748092	1.86613
ZNF316	2.24167	3.02547	11.1642	1.49769e-09	6.59485e-07	12.1843
PGGHG	2.24019	3.40352	6.56855	3.48997e-06	9.95019e-05	4.53412
PPT2-EGFL8	2.21712	0.346042	4.66108	0.000191579	0.0020246	0.54015
ARHGAP33	2.18277	-0.182732	5.10431	7.28283e-05	0.000965279	1.50186
JMJD7-PLA2G4B	2.17973	1.02587	10.6313	3.248e-09	1.04366e-06	11.4339
CHTF18	2.17216	0.138993	6.07307	9.46623e-06	0.000207646	3.53764
AC244197.3	2.17112	0.0268785	4.05363	0.000737651	0.00571331	-0.792999
CEP170B	2.16528	2.34962	9.05428	3.8332e-08	5.00656e-06	9.01648
ENGASE	2.14945	3.37057	8.99225	4.24879e-08	5.43159e-06	8.91497
ZDHHC23	2.14507	0.853452	3.53274	0.00236013	0.0139323	-1.93194
SEMA3B	2.14319	-0.54909	4.42762	0.000320887	0.00298049	0.0288696
ALS2CL	2.143	1.92605	7.98478	2.41769e-07	1.65145e-05	7.19372
SEMA6C	2.14066	1.74911	6.79735	2.22609e-06	7.25095e-05	4.98295
CCER2	2.13664	#NAME?	5.33741	6.52554e-05	0.000897263	1.71339
ATAD3B	2.1194	2.07304	8.76199	6.25137e-08	6.93306e-06	8.53373
CYB561D1	2.09852	0.78136	3.67477	0.00171946	0.011062	-1.62312
KIF12	2.0899	4.04556	7.25173	9.30806e-07	3.95227e-05	5.85252
PLA2G4B	2.08931	0.0561644	2.42307	0.0260893	0.085495	-4.221
CAPS	2.08931	2.45653	8.26391	1.47425e-07	1.19234e-05	7.68455
NLGN2	2.08622	1.50412	11.3511	1.14925e-09	5.94061e-07	12.44
MAP3K10	2.08469	0.685599	8.13655	1.84521e-07	1.37111e-05	7.46194
MAPK8IP3	2.07935	2.13373	13.5432	6.48104e-11	1.92633e-07	15.1784
ATRIP	2.07059	#NAME?	2.85158	0.012062	0.0484151	-3.37641
ANO8	2.06487	1.6578	10.2229	5.99496e-09	1.48488e-06	10.8369
MICALL2	2.05515	1.2587	10.1922	6.28189e-09	1.52419e-06	10.7913
BRICD5	2.055	0.777786	5.10577	7.25994e-05	0.000964396	1.50499
SH3BP2	2.04851	2.1425	5.24902	5.33262e-05	0.000772269	1.81239
PNMA6B	2.03817	#NAME?	3.31645	0.00466005	0.0236463	-2.45819
HSF4	2.03064	1.94441	6.53938	3.69781e-06	0.000102718	4.47637
EXOC3L4	2.02922	4.72045	9.36959	2.28789e-08	3.84471e-06	9.52465
ZGLP1	2.02729	#NAME?	4.98213	0.000111745	0.00134331	1.12314
MAPK11	2.02707	0.659983	4.2405	0.000486304	0.00411876	-0.382188
ABCA2	2.0225	2.62663	12.6703	1.94072e-10	2.53855e-07	14.1427
WDR90	2.01688	0.587724	11.2725	1.28414e-09	6.20867e-07	12.3329
SCNN1D	2.01382	1.49961	8.28233	1.42741e-07	1.16236e-05	7.71656
PNPLA7	2.01236	1.60391	9.69919	1.35065e-08	2.69153e-06	10.0422
KAT2A	2.00087	4.79489	8.74141	6.47296e-08	6.93306e-06	8.4993
HSD17B3	2.00038	2.30597	6.04925	9.93946e-06	0.000213304	3.48892
GDF15	1.99449	0.0401103	2.94809	0.00856369	0.0374591	-3.17439
EXD3	1.98882	0.406268	7.17186	1.08279e-06	4.37865e-05	5.70179
C1orf159	1.98021	0.397367	7.02046	1.4457e-06	5.25626e-05	5.41358
CLDN9	1.97671	0.851093	5.91115	1.32079e-05	0.00025998	3.205
PLIN5	1.97105	5.61351	7.11107	1.2156e-06	4.76971e-05	5.58645
INO80E	1.96437	3.15645	7.94621	2.59081e-07	1.69242e-05	7.12504
AC011498.4	1.96413	4.45358	8.73104	6.58771e-08	6.99297e-06	8.48194
PER1	1.96065	3.17065	8.96225	4.46637e-08	5.58954e-06	8.8657
ACAP3	1.9591	2.34295	10.5501	3.6635e-09	1.13858e-06	11.3168
RAD9A	1.94885	2.28485	8.46882	1.03191e-07	9.54604e-06	8.03799
STAB1	1.94866	3.11186	12.7857	1.67293e-10	2.53855e-07	14.2836
NOXA1	1.94562	2.84567	7.29247	8.61985e-07	3.7266e-05	5.92906
AC012651.1	1.94493	2.36864	6.49077	4.07298e-06	0.000111063	4.37988
PRODH	1.94219	3.03615	6.02425	1.04626e-05	0.000221256	3.4377
KMT5C	1.94098	-0.365777	9.10495	3.52535e-08	4.76283e-06	9.099
EME2	1.93965	0.157711	4.05904	0.000728791	0.00566313	-0.781102
CXCL8	1.93322	#NAME?	3.22149	0.00566456	0.0275116	-2.63918
AC068987.1	1.93312	0.882944	2.53295	0.0207673	0.0724056	-4.00946
PCP2	1.93298	#NAME?	4.10355	0.000820108	0.00618279	-0.805328
FAM160B2	1.93127	1.22682	12.0286	4.52219e-10	3.16294e-07	13.3362
CHKB-CPT1B	1.92903	0.303737	2.55433	0.0198588	0.070143	-3.96779
VPS9D1	1.92371	3.08632	9.90327	9.80651e-09	2.11981e-06	10.3559
FAM193B	1.91206	3.1895	9.1497	3.27487e-08	4.63511e-06	9.17163
USP35	1.90938	1.25696	5.33	4.48354e-05	0.000673891	1.98528
OPLAH	1.90793	3.89478	13.2146	9.72465e-11	2.31233e-07	14.7966
NDOR1	1.90521	1.33289	12.5965	2.13521e-10	2.53855e-07	14.052
ZNF512B	1.89224	3.97741	12.0713	4.26955e-10	3.16294e-07	13.3912
MROH1	1.88908	-0.112492	6.96276	1.61539e-06	5.76737e-05	5.30289
AL627309.1	1.88849	0.887437	4.10763	0.000653909	0.00521067	-0.674309
PRR22	1.88467	1.06637	5.08029	7.67118e-05	0.00100554	1.45012
PKD1	1.88218	1.80378	10.2413	5.82962e-09	1.47465e-06	10.8642
LCN12	1.88196	3.0732	7.17372	1.07897e-06	4.37811e-05	5.7053
CACNA1H	1.87395	3.42208	8.67361	7.26271e-08	7.31749e-06	8.38551
PPP2R3B	1.8718	0.383819	8.91369	4.84356e-08	5.9366e-06	8.7857
TSPOAP1	1.86681	0.583777	7.34047	7.87627e-07	3.51707e-05	6.01894
SPATA25	1.86669	2.2315	7.2088	1.00952e-06	4.15302e-05	5.77162
MIEF2	1.86604	1.13247	3.30615	0.00390369	0.0205449	-2.42007
NICN1	1.86218	0.947878	3.55266	0.00225774	0.0134818	-1.88876
SCRIB	1.8619	2.94507	13.7087	5.29912e-11	1.92633e-07	15.3673
C19orf71	1.86142	#NAME?	3.88186	0.00145746	0.00976209	-1.31801
PLXNB1	1.86142	4.68226	12.6263	2.05431e-10	2.53855e-07	14.0887
OMP	1.85578	#NAME?	2.33991	0.0316653	0.0988616	-4.34477
E2F1	1.85451	#NAME?	3.6899	0.00180127	0.0114129	-1.62762
TP53I13	1.84117	3.37659	8.10111	1.96488e-07	1.42709e-05	7.39959
USP43	1.83731	0.41166	4.8242	0.000133929	0.0015354	0.895713
SNAPC4	1.83701	2.11228	11.3901	1.08797e-09	5.8795e-07	12.4928
BAHCC1	1.83637	-0.0138899	7.98554	2.41438e-07	1.65145e-05	7.19508
TUBGCP6	1.83306	2.79245	12.6328	2.03697e-10	2.53855e-07	14.0968
GOLGA8A	1.83303	3.84351	5.73356	1.91047e-05	0.000348902	2.83644
CROCC	1.8309	0.961218	6.91586	1.76848e-06	6.16677e-05	5.21256
LMNTD2	1.82868	2.93676	7.63081	4.59419e-07	2.521e-05	6.5556
KMT2B	1.81378	2.68414	11.0454	1.7755e-09	6.80934e-07	12.0197
COL18A1	1.8083	7.01594	12.2523	3.35365e-10	3.06704e-07	13.622
FBXL19	1.80778	0.876766	7.32036	8.17938e-07	3.56207e-05	5.98132
PRSS53	1.80625	1.90008	6.35496	5.34432e-06	0.000134331	4.10861
INPPL1	1.80458	3.22413	11.4914	9.44075e-10	5.34481e-07	12.6295
PLIN4	1.7972	4.76669	7.6336	4.57071e-07	2.521e-05	6.5607
NEURL4	1.79588	2.18881	11.1793	1.4658e-09	6.59485e-07	12.2051
ZDHHC8	1.79546	2.59927	14.3443	2.49129e-11	1.48095e-07	16.0711
PABPC1L	1.78696	3.74006	9.6956	1.35833e-08	2.69153e-06	10.0367
AC105052.1	1.78534	-0.258013	4.52729	0.000257345	0.00253067	0.247449
ZNF251	1.78411	0.916107	2.53279	0.0207744	0.0724089	-4.00978
SFI1	1.77966	0.0128005	8.68412	7.134e-08	7.31174e-06	8.40319
KIAA0895L	1.77865	2.19324	8.1794	1.7106e-07	1.29537e-05	7.53709
NPEPL1	1.77612	1.96638	7.04885	1.36911e-06	5.11868e-05	5.46786
CHRNE	1.77595	0.773219	6.18455	7.54135e-06	0.000177192	3.76468
AP5B1	1.77233	#NAME?	2.30844	0.0345704	0.105333	-4.39437
TEPSIN	1.77189	2.35106	11.9618	4.94861e-10	3.26856e-07	13.2499
INF2	1.76964	3.02618	9.43847	2.04714e-08	3.62252e-06	9.63396
UAP1L1	1.76521	0.28543	4.44266	0.00031036	0.00290999	0.061893
SLC52A2	1.76519	1.19239	6.52812	3.78138e-06	0.000104794	4.45405
ASPG	1.75543	4.83274	8.79346	5.92775e-08	6.74742e-06	8.58624
MINDY2	1.75384	1.51624	5.50765	3.07261e-05	0.00049973	2.36219
PLD2	1.75285	1.49637	7.77456	3.53274e-07	2.11059e-05	6.81688
SBF1	1.75267	2.63483	12.1833	3.67606e-10	3.12176e-07	13.5343
ANKS3	1.75186	1.00258	7.50404	5.8053e-07	2.90942e-05	6.32275
MLXIPL	1.74833	7.24823	11.502	9.30235e-10	5.34481e-07	12.6437
NOTCH4	1.74711	1.52704	8.89966	4.95869e-08	5.96647e-06	8.76251
HIP1R	1.74521	2.55252	9.50594	1.8369e-08	3.35984e-06	9.74044
IFITM10	1.7417	1.24358	6.11953	8.60891e-06	0.000194955	3.63246
NUMBL	1.73901	1.21351	9.06523	3.76441e-08	5.00656e-06	9.03433
ASIC3	1.73701	#NAME?	4.03736	0.000845763	0.00633603	-0.884644
ZNF276	1.73686	2.09748	8.36935	1.22618e-07	1.07192e-05	7.86715
ZNF467	1.7363	2.09242	3.82261	0.00123589	0.00856263	-1.29999
BAIAP3	1.72916	1.61024	7.39035	7.1739e-07	3.30583e-05	6.11197
CCDC9	1.72809	2.43104	6.94033	1.68682e-06	5.93332e-05	5.25972
GLI4	1.72746	1.45431	6.14829	8.11866e-06	0.000187341	3.69101
SH2B1	1.72601	3.0963	9.04786	3.8742e-08	5.00656e-06	9.00599
UPP2	1.72277	2.54712	2.20641	0.0405068	0.118267	-4.62366
IQCC	1.72219	-0.596258	2.56587	0.0193842	0.0689584	-3.94523
DOT1L	1.7173	2.05876	9.05603	3.82216e-08	5.00656e-06	9.01932
GCGR	1.71596	5.99705	10.6592	3.11682e-09	1.04366e-06	11.4739
TSNARE1	1.71541	0.796436	6.6455	2.99784e-06	8.97766e-05	4.68587
TSNAXIP1	1.71469	-0.540007	3.17604	0.00520208	0.0258128	-2.69699
CES4A	1.71183	3.09351	9.4798	1.91553e-08	3.45056e-06	9.69926
MYO15B	1.71068	2.36349	8.74411	6.44339e-08	6.93306e-06	8.50383
LIME1	1.70438	5.03421	5.525	2.96187e-05	0.000483705	2.39881
NBEAL2	1.70415	1.6172	7.70484	4.01149e-07	2.33787e-05	6.69051
RNF215	1.70298	0.166998	7.22187	9.84857e-07	4.06561e-05	5.79627
PIDD1	1.70171	1.47126	12.4539	2.57107e-10	2.77886e-07	13.8753
MAMDC4	1.701	3.85909	6.16073	7.91554e-06	0.000184612	3.71632
PARP10	1.69936	3.50292	9.22374	2.90046e-08	4.36501e-06	9.2912
TMEM120B	1.69808	1.19623	4.83134	0.000131854	0.001519	0.911236
BBS5	1.69532	0.469663	4.02374	0.000788554	0.00600199	-0.858678
LTB4R	1.69366	1.88875	6.7653	2.36979e-06	7.52415e-05	4.92052
UBAP1L	1.6933	1.5481	7.55796	5.25406e-07	2.73972e-05	6.42205
ZNF444	1.69234	3.30596	11.2608	1.30555e-09	6.20867e-07	12.3169
TTLL3	1.69081	0.740197	7.24934	9.35016e-07	3.95602e-05	5.84802
VAV2	1.6895	3.38197	6.12594	8.497e-06	0.000193448	3.64552
EBF4	1.68903	1.30288	6.79327	2.24386e-06	7.28887e-05	4.97501
SH3PXD2A	1.68849	4.53139	7.08302	1.28244e-06	4.96645e-05	5.53307
CLASRP	1.68511	3.7103	9.27448	2.66993e-08	4.23237e-06	9.37273
PILRB	1.68253	3.07578	8.02798	2.23802e-07	1.56099e-05	7.27039
RTEL1	1.68124	1.43796	8.83597	5.51806e-08	6.36934e-06	8.65698
ARMC5	1.68091	2.26174	6.91578	1.76875e-06	6.16677e-05	5.21241
PPP1R37	1.67988	1.55755	8.71946	6.71835e-08	7.04226e-06	8.46253
SLC17A9	1.67752	5.23763	8.02619	2.24518e-07	1.56099e-05	7.26722
LTBP3	1.67511	3.92605	5.81062	1.62694e-05	0.000307027	2.99683
TNK2	1.67402	1.46274	6.09302	9.08777e-06	0.000203091	3.57839
TSC2	1.67165	2.93669	14.7395	1.58028e-11	1.48095e-07	16.4925
CEP131	1.67039	0.572352	4.67235	0.000186886	0.00198383	0.564765
FAAP100	1.66927	2.68002	8.34606	1.27695e-07	1.0985e-05	7.82695
OSGIN1	1.6689	5.12156	5.25576	5.25609e-05	0.000765946	1.82679
GOLGA8B	1.66521	4.6133	6.44918	4.42514e-06	0.000117434	4.29707
TCIRG1	1.66437	3.73358	9.40445	2.16254e-08	3.72614e-06	9.58006
LRRC14	1.66262	1.3073	10.5036	3.92645e-09	1.13858e-06	11.2494
MAN2C1	1.6624	3.11155	9.20556	2.98807e-08	4.44065e-06	9.2619
ATAD3C	1.66218	2.25937	2.74925	0.0131449	0.0516458	-3.58077
TAOK2	1.65908	2.486	10.5097	3.89114e-09	1.13858e-06	11.2582
SPPL2B	1.65892	2.46393	7.91536	2.73849e-07	1.75989e-05	7.06997
ZMIZ2	1.65712	2.77761	6.45493	4.37467e-06	0.000117434	4.30853
ITGA7	1.65705	0.412563	5.86573	1.45101e-05	0.000280283	3.11111
FBXL8	1.65685	0.493511	5.60186	2.5184e-05	0.000432053	2.56067
CCHCR1	1.6568	1.79043	5.81624	1.60803e-05	0.000303942	3.0085
EPS8L2	1.65512	4.54262	8.62495	7.89116e-08	7.88386e-06	8.30345
LZTR1	1.65362	2.03253	6.95766	1.63135e-06	5.80693e-05	5.29308
ME3	1.65292	1.24813	5.19166	6.0323e-05	0.00084673	1.68953
TRAF1	1.65154	1.97893	10.2633	5.63738e-09	1.47098e-06	10.8969
LAMA5	1.64973	1.84404	5.24481	5.38111e-05	0.000775782	1.80336
CAPN12	1.64486	2.54626	3.57174	0.00216375	0.013045	-1.84734
GDNF	1.64475	-0.212938	2.78039	0.0122973	0.0491931	-3.51783
WHRN	1.64445	0.552957	5.63039	2.37168e-05	0.000412839	2.62058
IDUA	1.64285	1.74365	10.6398	3.20733e-09	1.04366e-06	11.4461
ATG2A	1.64225	2.5759	9.8737	1.02691e-08	2.18016e-06	10.3108
PLPPR2	1.64218	2.45906	7.05983	1.34063e-06	5.05992e-05	5.48883
SH3GLB2	1.64051	2.23832	7.26052	9.1549e-07	3.92934e-05	5.86905
ZNF282	1.6399	2.05422	4.77228	0.000150057	0.0016611	0.782726
IL4R	1.63737	2.68549	3.39517	0.00320472	0.0176557	-2.22909
CYP21A2	1.63596	2.27834	4.77256	0.000149965	0.0016611	0.783334
COQ8B	1.63593	1.97043	10.1074	7.15267e-09	1.70076e-06	10.6645
MAST2	1.63504	2.60466	7.79406	3.40984e-07	2.06456e-05	6.85208
GOLGA8O	1.62951	1.1004	5.37884	4.03972e-05	0.000625367	2.08922
TBC1D3H	1.62793	#NAME?	5.2322	0.000123832	0.00144692	1.24612
TMEM178A	1.62533	1.77942	4.03782	0.000764153	0.00586918	-0.827744
CRTC1	1.62485	1.47086	9.60845	1.5596e-08	2.99067e-06	9.90112
IL11RA	1.62414	3.73582	9.15609	3.24063e-08	4.63511e-06	9.18198
EVPLL	1.62208	#NAME?	3.052	0.00716966	0.0326466	-2.96801
ALLC	1.62112	0.955301	5.40415	3.82763e-05	0.000598773	2.143
ECHDC2	1.61943	6.6447	6.26753	6.37398e-06	0.000154339	3.93265
CAMSAP3	1.61909	3.62042	10.8203	2.46013e-09	8.86317e-07	11.7037
ITPR3	1.61869	0.0148035	5.7409	1.8814e-05	0.000345973	2.85175
ATXN7L2	1.61547	0.281023	4.74484	0.000159366	0.00174627	0.722934
PCBP4	1.61376	2.46115	5.71618	1.98117e-05	0.000358511	2.80016
MSH5	1.6113	0.604718	6.08021	9.329e-06	0.000206075	3.55223
CEACAM19	1.60987	1.45279	5.27307	5.06457e-05	0.000748913	1.86379
ARHGAP4	1.60614	1.75389	7.07187	1.31009e-06	5.01425e-05	5.5118
CABIN1	1.60179	2.16174	8.46665	1.03578e-07	9.54604e-06	8.03428
PLA2G6	1.60149	1.73548	9.12849	3.3912e-08	4.68814e-06	9.13723
ZNF865	1.59772	1.87525	9.25322	2.7641e-08	4.32399e-06	9.33861
ADAMTS13	1.59649	3.35242	9.92241	9.51871e-09	2.0957e-06	10.3851
SLC12A4	1.59594	1.8307	7.79226	3.42097e-07	2.06456e-05	6.84884
DGKQ	1.59574	1.58686	8.58539	8.44365e-08	8.29641e-06	8.23651
ADAMTS10	1.59528	0.5131	4.14631	0.000599857	0.00486142	-0.589264
QRICH2	1.59487	0.832084	5.73872	1.89001e-05	0.000346764	2.84719
RCN3	1.59355	4.81821	7.542	5.4113e-07	2.78821e-05	6.3927
TRMU	1.59268	1.8498	7.6901	4.12108e-07	2.37842e-05	6.6637
NRARP	1.59086	-0.173976	2.56038	0.0196087	0.0694611	-3.95598
REXO1	1.58688	3.02454	10.328	5.11186e-09	1.38125e-06	10.9924
E4F1	1.58564	1.92241	8.38062	1.20237e-07	1.06595e-05	7.88658
TRAF4	1.58544	2.75055	4.33221	0.000396563	0.00351036	-0.180617
TMEM184A	1.58453	2.54019	7.6113	4.76198e-07	2.5554e-05	6.51991
KCNC3	1.58417	1.24093	8.10682	1.94506e-07	1.42709e-05	7.40965
SBNO2	1.58408	2.28366	9.84695	1.07073e-08	2.19481e-06	10.2699
GABBR1	1.5838	1.11315	8.25782	1.4901e-07	1.19701e-05	7.67395
RECQL5	1.58368	2.12746	9.99212	8.54296e-09	1.95322e-06	10.4909
EDC4	1.5807	2.5017	11.1257	1.58244e-09	6.71917e-07	12.131
TPRN	1.58061	2.25685	4.83639	0.000130406	0.00150817	0.922211
SEC31B	1.57803	2.36305	7.54128	5.41847e-07	2.78821e-05	6.39138
ADCK5	1.57732	2.42459	6.46383	4.29766e-06	0.000116042	4.32626
SEMA3F	1.57425	0.85066	6.80259	2.20347e-06	7.19701e-05	4.99314
SGSM3	1.57357	3.29733	6.78217	2.29298e-06	7.3788e-05	4.9534
CEP164	1.57286	1.82258	8.40518	1.15214e-07	1.02991e-05	7.92885
NINL	1.56897	3.02541	7.80498	3.3429e-07	2.05997e-05	6.87179
UBXN11	1.56797	1.92966	4.94545	0.000102791	0.00126249	1.15884
GET4	1.5654	3.82451	5.89703	1.35991e-05	0.000266358	3.17585
GIGYF1	1.56418	4.11974	8.15047	1.80031e-07	1.35468e-05	7.48639
CRACR2B	1.56266	-0.188594	4.01135	0.000810676	0.00612334	-0.8859
PNKP	1.56205	2.70172	7.51494	5.68918e-07	2.87824e-05	6.34286
MAP3K6	1.56205	0.864486	5.87215	1.43181e-05	0.000278606	3.1244
ZAP70	1.56136	0.731901	5.67719	2.14975e-05	0.000379443	2.71864
RGL3	1.55788	2.8537	8.00989	2.31149e-07	1.59775e-05	7.23833
DDX11	1.55706	0.222802	3.87014	0.00111136	0.00785039	-1.19584
EXOC3L1	1.55514	0.288905	3.49748	0.00255289	0.0147911	-2.00831
TMEM74B	1.55386	1.78878	3.58574	0.00209722	0.0127801	-1.81691
SUN2	1.54927	4.98329	4.59507	0.000221571	0.00224958	0.395848
RALGDS	1.54914	1.38325	4.75679	0.000155241	0.00171053	0.748985
STK11IP	1.54738	1.23391	6.2841	6.16419e-06	0.000150204	3.96607
ACCS	1.54683	2.94295	4.69332	0.000178461	0.00191146	0.610557
GRAMD4	1.54558	4.3241	7.07124	1.31166e-06	5.01425e-05	5.51061
PDZD4	1.5437	0.41831	4.89832	0.000113908	0.00136517	1.0567
GPR162	1.54325	1.39668	5.25962	5.21275e-05	0.000763121	1.83505
SIN3B	1.54046	1.6085	7.49574	5.89537e-07	2.90942e-05	6.30742
PLEKHG3	1.54007	2.60198	7.03394	1.4088e-06	5.22704e-05	5.43936
NEIL1	1.53945	2.85916	7.95105	2.56839e-07	1.68705e-05	7.13367
KLC2	1.5391	0.487992	6.76455	2.37325e-06	7.52415e-05	4.91907
FAM156B	1.53774	2.50864	3.66938	0.00174025	0.0111656	-1.63485
FBRSL1	1.53503	2.82419	10.2571	5.69139e-09	1.47098e-06	10.8876
MIB2	1.534	2.26003	10.4064	4.54217e-09	1.25586e-06	11.1075
ZNF783	1.5325	0.63425	5.78961	1.69967e-05	0.000319231	2.95317
ZNF490	1.53248	#NAME?	3.12826	0.00608707	0.0290639	-2.81068
FPGS	1.53193	3.83594	6.57692	3.43261e-06	9.91939e-05	4.55067
MEGF6	1.53046	-0.119353	4.08331	0.00069037	0.00541769	-0.727765
RAB43	1.52907	3.61872	3.64163	0.00185144	0.0116588	-1.69533
P2RY11	1.52533	0.837562	4.10923	0.000651581	0.00520608	-0.670794
ATG16L2	1.52504	2.26148	7.87025	2.97045e-07	1.87849e-05	6.98919
CCDC17	1.52451	1.14558	5.87226	1.4315e-05	0.000278606	3.12462
ZNF335	1.5211	1.78034	8.31118	1.35714e-07	1.13627e-05	7.7666
AGRN	1.52106	2.60709	5.35459	4.25422e-05	0.000650945	2.03763
AP5Z1	1.52105	1.32804	6.50057	3.99428e-06	0.000109168	4.39936
MZF1	1.52063	2.24699	9.22691	2.8855e-08	4.36501e-06	9.29629
PIGQ	1.52015	1.6622	5.95976	1.19468e-05	0.000242382	3.30521
CTIF	1.51944	3.34496	6.35945	5.29633e-06	0.00013351	4.11761
CUL7	1.51818	2.64978	7.75365	3.66975e-07	2.18148e-05	6.77905
TNFRSF25	1.51795	0.260451	3.77407	0.00137747	0.00934215	-1.40624
PCED1A	1.5149	4.25811	7.98175	2.43084e-07	1.65145e-05	7.18833
ZNF692	1.51287	2.82323	5.68195	2.12839e-05	0.000376554	2.72861
MAPK13	1.50995	-0.246693	4.4832	0.000283708	0.00273077	0.150814
MTG1	1.50932	4.27129	8.09588	1.9832e-07	1.42899e-05	7.39038
TBKBP1	1.50346	0.491038	6.1605	7.91927e-06	0.000184612	3.71585
SMG5	1.50204	4.42679	6.75916	2.39843e-06	7.56363e-05	4.90853
RIPOR3	1.50171	2.26281	9.1317	3.37328e-08	4.68814e-06	9.14245
KIFC3	1.49999	3.05833	6.38255	5.0564e-06	0.000129281	4.16391
ADCY6	1.49876	2.89672	8.08313	2.02865e-07	1.45293e-05	7.3679
CAMK2N2	1.4972	#NAME?	2.56961	0.0212634	0.0736385	-3.91434
POU5F1	1.49715	0.0130582	4.79852	0.000141674	0.00159959	0.839842
PPP1R12C	1.49688	2.97028	6.65563	2.93862e-06	8.84302e-05	4.70579
PHLDA3	1.49441	-0.0793611	2.74431	0.0132843	0.0520559	-3.59072
GATD1	1.49378	2.61093	3.45298	0.00281851	0.0159644	-2.10449
COL27A1	1.49278	4.18861	5.50077	3.11773e-05	0.000504995	2.34764
LPAR2	1.49223	0.0427666	4.46895	0.000292803	0.00280059	0.119561
PLXNA3	1.48872	0.179159	5.05449	8.1119e-05	0.00104488	1.3945
ZSWIM8	1.48711	3.8713	10.5299	3.77564e-09	1.13858e-06	11.2875
TRPV1	1.48534	3.41269	6.62574	3.11691e-06	9.2021e-05	4.64699
ANKRD52	1.48519	1.26936	2.95123	0.00850557	0.0372597	-3.1679
CIC	1.48396	2.41194	7.93211	2.65724e-07	1.71695e-05	7.09989
UNC5CL	1.48346	3.93678	4.88811	0.000116475	0.00139033	1.03454
PKN3	1.48304	0.202648	3.60011	0.00203112	0.0125054	-1.78569
SUGP2	1.48228	3.44361	9.16042	3.2177e-08	4.63511e-06	9.18898
ZDHHC11B	1.48111	3.04745	4.42131	0.000325403	0.00300834	0.0150352
ULK1	1.47827	3.25195	7.44805	6.4418e-07	3.05126e-05	6.21917
PC	1.47821	4.78288	6.48871	4.0897e-06	0.000111264	4.37579
CRY2	1.47488	4.35902	4.54489	0.000247529	0.00245648	0.285999
GGT7	1.47214	3.15789	9.431	2.07192e-08	3.62252e-06	9.62214
TOP3B	1.4714	2.02868	6.3731	5.15313e-06	0.00013063	4.14499
LIG1	1.47033	1.91958	5.13962	6.74814e-05	0.000917948	1.57781
GTPBP3	1.46662	1.75668	6.06638	9.5967e-06	0.000208583	3.52397
SEMA4C	1.46574	2.31936	7.1761	1.0741e-06	4.37327e-05	5.70982
CCDC88B	1.46554	0.821401	4.85668	0.00012475	0.00145407	0.966296
FGFR3	1.4654	4.81084	5.86349	1.45776e-05	0.000280896	3.10647
ARHGEF10L	1.46489	4.9858	7.96461	2.50664e-07	1.67424e-05	7.15784
RNPEPL1	1.46412	1.66232	10.0569	7.72993e-09	1.80198e-06	10.5887
BMP1	1.46365	3.28673	10.6565	3.12929e-09	1.04366e-06	11.4701
CDK3	1.46361	#NAME?	2.2515	0.0377831	0.112639	-4.52918
ARVCF	1.46355	2.67671	6.10789	8.81584e-06	0.000198883	3.60873
EVL	1.46302	3.22374	6.09325	9.08347e-06	0.000203091	3.57886
PLCXD1	1.46274	2.57242	5.32616	4.5205e-05	0.000678588	1.97709
ZFYVE19	1.46132	2.92531	6.0795	9.34262e-06	0.000206075	3.55077
IFT140	1.46109	0.781247	7.79667	3.39368e-07	2.06456e-05	6.8568
RHOT2	1.46025	3.34133	9.50932	1.82698e-08	3.35984e-06	9.74576
SPIRE2	1.45999	1.28919	5.25664	5.24617e-05	0.000765946	1.82868
C10orf62	1.45961	-0.537638	2.63998	0.0165827	0.0616293	-3.79926
HGFAC	1.45934	7.29187	6.42936	4.60392e-06	0.00012083	4.25753
ATG4D	1.45776	2.68115	5.95159	1.21496e-05	0.000244178	3.2884
CPSF1	1.45568	3.84958	8.79033	5.95912e-08	6.74742e-06	8.58103
UNC13D	1.45542	1.02672	6.43995	4.50751e-06	0.000118824	4.27866
GDPD5	1.45456	-0.0590965	4.98824	9.36562e-05	0.00117085	1.25145
ZNF862	1.45439	2.13102	8.57029	8.66511e-08	8.44422e-06	8.21089
POLD1	1.4539	1.0639	6.01612	1.06386e-05	0.000221426	3.42104
NAA40	1.45125	1.5533	3.73605	0.00149956	0.00998785	-1.48935
GPT	1.45022	6.32216	6.62411	3.12696e-06	9.2021e-05	4.64377
ZNF497	1.44999	-0.0097767	6.85383	1.99439e-06	6.66046e-05	5.09262
SAMD11	1.44849	0.332301	3.40494	0.00313599	0.0173736	-2.20807
EPOR	1.44638	2.48602	5.82315	1.58508e-05	0.000301999	3.02286
VWCE	1.44371	0.588459	2.33604	0.0311838	0.0977701	-4.38515
PACS2	1.44309	1.59041	11.0724	1.70793e-09	6.80934e-07	12.0572
DMPK	1.44198	1.59841	7.33054	8.0244e-07	3.547e-05	6.00038
RAPGEFL1	1.44063	0.361327	4.48603	0.00028194	0.00271636	0.157008
SGSM2	1.43722	2.25608	7.1616	1.1041e-06	4.44971e-05	5.68235
ZNF736	1.4337	0.356621	3.32713	0.00372655	0.0197613	-2.37517
NPDC1	1.43355	2.8304	6.47504	4.20265e-06	0.000113816	4.34859
SHROOM1	1.43288	3.84288	6.31806	5.7562e-06	0.000141688	4.03446
DNAH1	1.42973	2.29991	8.84541	5.43115e-08	6.33049e-06	8.67266
GOLGA8R	1.42943	0.151277	3.99579	0.000839344	0.00630781	-0.920083
PIEZO1	1.42921	3.21949	6.55608	3.57732e-06	0.000100545	4.50944
HEMK1	1.42873	1.62959	5.55741	2.76583e-05	0.000460545	2.46714
SLC25A45	1.42795	1.17063	6.78825	2.26593e-06	7.34052e-05	4.96524
EML3	1.42757	3.45036	8.3768	1.21039e-07	1.06595e-05	7.87999
GREB1	1.42746	-0.14772	3.84807	0.00116754	0.00817006	-1.24421
TECPR1	1.42728	1.95876	8.21497	1.60665e-07	1.24036e-05	7.59927
ZNF74	1.42142	0.390701	5.15499	6.52815e-05	0.000897263	1.61082
CLCN7	1.42115	2.6946	7.64797	4.45171e-07	2.51297e-05	6.58694
CDC25B	1.42017	2.788	5.06716	7.89236e-05	0.00102437	1.42182
RABL6	1.41996	2.23705	7.63985	4.51859e-07	2.521e-05	6.5721
SLC29A2	1.41726	0.524186	4.15082	0.000593854	0.00482593	-0.579346
PHRF1	1.41691	3.78639	10.4819	4.0559e-09	1.14811e-06	11.2178
DNHD1	1.41677	0.978968	8.71646	6.75261e-08	7.04226e-06	8.4575
PRAM1	1.4164	0.516413	5.49967	3.125e-05	0.000505484	2.34532
BBC3	1.41522	0.726337	3.66683	0.00175019	0.0111811	-1.64042
BCL3	1.4151	3.93228	5.62939	2.37666e-05	0.0004131	2.61849
NXF1	1.41402	4.49581	7.38515	7.24393e-07	3.32521e-05	6.1023
SRRM2	1.41265	6.30081	8.22723	1.57236e-07	1.22986e-05	7.62066
GGA1	1.41178	2.06619	7.4982	5.86851e-07	2.90942e-05	6.31197
FASTK	1.41125	4.05649	7.62249	4.66499e-07	2.521e-05	6.54038
PLA2G15	1.41083	2.29149	5.38709	3.96932e-05	0.00061688	2.10675
CUL9	1.40929	1.40682	9.59065	1.60442e-08	3.02777e-06	9.87332
SLC25A18	1.40911	5.38697	5.95097	1.21653e-05	0.000244178	3.28712
ABCC3	1.4073	4.36861	5.99046	1.1215e-05	0.000231083	3.36834
SYMPK	1.40658	3.07161	8.19322	1.66941e-07	1.27229e-05	7.56127
DHX34	1.40565	2.01025	7.56549	5.18146e-07	2.71376e-05	6.4359
C11orf80	1.40557	-0.103594	4.28345	0.000441975	0.00382156	-0.287778
ZNF562	1.40285	1.59635	2.58695	0.0185445	0.0667639	-3.90389
OBSL1	1.40253	3.22487	6.16508	7.84575e-06	0.000183618	3.72516
NISCH	1.4022	3.44518	8.74423	6.4421e-08	6.93306e-06	8.50403
LRRC45	1.40154	3.17114	5.76856	1.77587e-05	0.000329895	2.90938
COL26A1	1.39987	0.413959	2.68768	0.0149879	0.0571493	-3.70433
CELSR1	1.39983	1.19732	4.97461	9.64723e-05	0.00119599	1.22197
ZNF33A	1.39946	2.36643	2.34334	0.0307231	0.096606	-4.3715
MAPKBP1	1.39927	0.71406	7.02892	1.42243e-06	5.24571e-05	5.42976
ENTPD8	1.39881	2.90015	5.95398	1.209e-05	0.000243804	3.29332
MYH3	1.39643	1.3318	4.98998	9.33047e-05	0.00116768	1.2552
AKAP17A	1.39641	4.81806	6.01839	1.05892e-05	0.000221256	3.42569
FBXL6	1.39595	2.50287	6.8046	2.19484e-06	7.18855e-05	4.99706
TDRD10	1.39446	1.57253	7.44183	6.51678e-07	3.06237e-05	6.20764
HSPG2	1.39337	2.15548	7.50135	5.83435e-07	2.90942e-05	6.31778
MROH7	1.39332	1.68691	3.18171	0.00513757	0.0255819	-2.68498
SPTBN2	1.39059	3.76471	7.32409	8.12221e-07	3.55769e-05	5.98831
NCKAP5L	1.38903	1.16003	7.62262	4.66393e-07	2.521e-05	6.54061
MAN2A2	1.38875	3.59621	4.57102	0.000233648	0.00234748	0.343217
INTS1	1.38826	2.95479	9.85339	1.05999e-08	2.19481e-06	10.2797
IFFO1	1.38683	2.48358	8.14068	1.83178e-07	1.36969e-05	7.4692
VMAC	1.38645	1.943	6.03568	1.022e-05	0.000217363	3.46112
DPH1	1.3861	2.73586	8.05088	2.14849e-07	1.52044e-05	7.31093
RAD54L2	1.38483	2.02993	3.30831	0.0038851	0.0204652	-2.41546
AP002990.1	1.38467	3.08141	2.13771	0.0464285	0.130858	-4.74691
THBS3	1.38438	2.81908	7.93514	2.64281e-07	1.71695e-05	7.1053
ANKRD13D	1.38424	1.47572	6.78003	2.30258e-06	7.3788e-05	4.94923
KANK3	1.38374	0.869648	5.35269	4.2715e-05	0.000651893	2.03358
TRIM41	1.38092	1.92767	7.83115	3.18808e-07	1.9949e-05	6.91892
C15orf62	1.38045	0.331799	3.1525	0.00547847	0.0268592	-2.74677
ZIC1	1.3796	-0.51759	2.13627	0.0465598	0.131091	-4.74945
CDK10	1.3786	3.64557	6.69562	2.71637e-06	8.30202e-05	4.78429
PTK6	1.37857	#NAME?	2.40705	0.0276511	0.0893701	-4.21984
CIART	1.37809	1.35846	3.78699	0.00133828	0.00912319	-1.37797
ABTB1	1.37727	1.77269	5.7167	1.97902e-05	0.000358511	2.80125
PTP4A3	1.37453	0.335758	3.80206	0.00129395	0.00888125	-1.34498
ZBTB48	1.37313	3.42676	6.68423	2.77782e-06	8.42487e-05	4.76196
GPR153	1.37304	0.985659	2.75393	0.013014	0.0513178	-3.57132
MBD3	1.37275	3.07813	7.6102	4.77163e-07	2.5554e-05	6.51789
TAF1C	1.37147	2.9296	7.49122	5.94508e-07	2.9207e-05	6.29906
HSPA12B	1.37087	0.832848	4.47966	0.000285945	0.00274605	0.143034
NCAPH2	1.36993	3.16545	6.37667	5.11638e-06	0.000129976	4.15213
IL17RE	1.36925	1.58478	4.90189	0.000113025	0.00135715	1.06444
SLC12A9	1.36846	1.52939	7.64697	4.4599e-07	2.51297e-05	6.58511
SCARF1	1.36805	2.71671	6.41709	4.71831e-06	0.000123288	4.23302
NXF3	1.36711	0.0373042	2.91301	0.00924069	0.0396473	-3.24684
MYO9B	1.36381	2.61881	6.90725	1.79817e-06	6.25101e-05	5.19595
STX1B	1.36099	1.59276	8.75612	6.31379e-08	6.93306e-06	8.52391
CLTCL1	1.36052	0.4262	7.52256	5.60952e-07	2.85007e-05	6.3569
RAB11FIP3	1.35972	3.24869	7.0902	1.26498e-06	4.91481e-05	5.54674
TCAP	1.359	#NAME?	3.26464	0.00453621	0.0232268	-2.52688
CCDC61	1.35877	2.40813	4.7068	0.00017325	0.00186742	0.639979
EFNA2	1.35832	2.07735	7.63127	4.59032e-07	2.521e-05	6.55643
ABCB8	1.35679	1.88154	7.33897	7.89855e-07	3.51707e-05	6.01612
HCN3	1.3567	1.25994	8.20731	1.62846e-07	1.24908e-05	7.5859
TAF6L	1.35669	3.55204	8.22922	1.56687e-07	1.22986e-05	7.62414
CENPT	1.35668	2.79931	6.31898	5.74552e-06	0.000141688	4.03632
FLYWCH1	1.35636	1.61677	5.58797	2.59318e-05	0.000438553	2.53147
SLC12A7	1.35611	4.94989	6.77172	2.34024e-06	7.47934e-05	4.93304
ESPNL	1.35594	-0.1274	2.54009	0.0204599	0.0717013	-3.99558
MICAL3	1.35583	2.70491	5.86759	1.44541e-05	0.000280283	3.11497
IGHMBP2	1.3557	2.18944	5.145	6.67025e-05	0.00090975	1.58937
ITGAX	1.35547	1.89812	4.72274	0.000167288	0.00181947	0.674753
PICK1	1.35537	2.82846	7.0253	1.43234e-06	5.24571e-05	5.42283
AGAP9	1.35413	2.61537	3.16339	0.00534894	0.0263803	-2.72377
AL357673.1	1.3537	0.7263	2.64939	0.0162556	0.060698	-3.78057
PPP2R5B	1.35309	2.22527	7.35479	7.66762e-07	3.46617e-05	6.04568
ARHGEF26	1.35031	4.08738	4.26019	0.000465445	0.00398106	-0.338891
DNM2	1.34912	2.45164	8.48873	9.9703e-08	9.40293e-06	8.07203
POLRMT	1.34827	3.82703	8.67468	7.24953e-08	7.31749e-06	8.38731
PIGZ	1.34764	0.616303	3.96954	0.000890036	0.00660526	-0.977742
POLE	1.34753	2.26774	8.85049	5.385e-08	6.33049e-06	8.68108
EZH1	1.34713	2.79807	6.63144	3.08208e-06	9.16072e-05	4.6582
AGAP4	1.34687	1.79021	3.60141	0.00202524	0.0124821	-1.78286
LIMS2	1.34638	2.84413	5.97461	1.15867e-05	0.000235881	3.33578
DGKD	1.3459	2.21186	8.48444	1.00443e-07	9.40293e-06	8.06471
NFATC2IP	1.34502	2.60258	4.31958	0.000407859	0.00358127	-0.208385
SLC2A4RG	1.34423	6.22907	6.14828	8.11879e-06	0.000187341	3.691
PITPNM1	1.34325	2.17196	6.63349	3.06962e-06	9.14654e-05	4.66225
PTPRU	1.34108	1.57359	5.05229	8.15058e-05	0.00104873	1.38977
ZNF500	1.34094	1.26636	6.67614	2.82235e-06	8.53815e-05	4.74608
NPIPB15	1.34088	4.91477	2.58989	0.0184303	0.0665404	-3.89812
ANKRD24	1.34025	2.15645	5.22831	5.57512e-05	0.000794756	1.76806
FLCN	1.3386	2.87321	7.52295	5.60548e-07	2.85007e-05	6.35761
BORCS8-MEF2B	1.33514	0.951014	3.80043	0.00129868	0.00890429	-1.34855
TBC1D3G	1.33365	-0.0372901	4.82456	0.000133822	0.0015354	0.896506
ZNF784	1.3334	2.46213	4.86621	0.000122179	0.00143395	0.986996
TNS2	1.33315	4.39756	7.23313	9.64098e-07	4.02857e-05	5.8175
SLC6A13	1.33267	3.69091	5.06091	7.99974e-05	0.00103379	1.40837
CHKB	1.33239	3.96842	8.96634	4.43606e-08	5.58954e-06	8.87242
KPTN	1.32941	2.33775	6.37132	5.17159e-06	0.000130819	4.14142
AL590822.2	1.32912	0.471481	2.73007	0.0136943	0.053276	-3.61937
MVD	1.32735	3.87695	2.40595	0.0270256	0.0879089	-4.25354
SLCO1B7	1.32703	2.21826	3.67933	0.00170205	0.0109738	-1.61318
DFFB	1.32607	0.573387	4.30722	0.000419218	0.00366476	-0.235537
CARD10	1.32588	2.35207	6.05229	9.8778e-06	0.000212364	3.49514
ARHGEF1	1.32546	3.46213	8.49428	9.87525e-08	9.39254e-06	8.08151
MYO7A	1.32515	3.12587	4.6769	0.000185022	0.00196932	0.574714
INAFM1	1.3246	2.43177	4.86697	0.000121976	0.00143298	0.98865
NRBP2	1.32441	4.2082	6.85891	1.97482e-06	6.6137e-05	5.10246
PLCB3	1.32398	2.07734	5.89042	1.37865e-05	0.000269142	3.16219
DDX51	1.32159	1.97826	7.22766	9.74117e-07	4.03529e-05	5.8072
KLHDC4	1.32137	1.78897	7.45986	6.30166e-07	3.00885e-05	6.24107
ZDHHC18	1.32048	2.76488	4.10812	0.000653196	0.00521067	-0.673234
DGCR8	1.32043	3.4099	6.39066	4.97486e-06	0.000128298	4.18014
DAPK3	1.31925	2.84631	6.32123	5.7196e-06	0.000141373	4.04083
MED22	1.31724	1.10945	3.50321	0.00252055	0.0146609	-1.99591
GLYCTK	1.31635	7.08492	7.81573	3.27837e-07	2.04066e-05	6.89116
ADARB1	1.3161	0.945237	2.99714	0.00769722	0.0343773	-3.07262
TBC1D17	1.3146	3.93605	8.87435	5.17349e-08	6.15076e-06	8.72065
USP2	1.31398	1.80214	4.20146	0.000530476	0.00441345	-0.468012
STX16	1.31293	3.93137	2.6686	0.0156073	0.058925	-3.74238
CRYBB3	1.31251	#NAME?	2.20616	0.0413292	0.120185	-4.61089
ZNF768	1.31231	4.46418	7.62335	4.65764e-07	2.521e-05	6.54195
FAM83H	1.31147	3.46504	6.87376	1.91871e-06	6.499e-05	5.13122
AKAP8L	1.31107	4.17952	8.51117	9.59197e-08	9.19668e-06	8.11033
ARAP1	1.30979	3.61343	6.02245	1.05013e-05	0.000221256	3.43401
MAPRE3	1.30971	3.54473	7.09875	1.24449e-06	4.85106e-05	5.56303
BOP1	1.30919	1.65796	5.18679	6.09588e-05	0.000853639	1.67908
C16orf58	1.30828	4.68846	3.84846	0.00116652	0.00816773	-1.24336
MRNIP	1.308	2.12676	7.39623	7.09543e-07	3.28239e-05	6.12293
CECR2	1.30733	2.74541	5.73358	1.91042e-05	0.000348902	2.83647
LLGL2	1.30638	3.76899	7.55046	5.32732e-07	2.76579e-05	6.40827
LRRC75B	1.30636	2.77658	5.12497	6.96502e-05	0.000939922	1.5463
BRF1	1.30589	0.640854	9.36739	2.29603e-08	3.84471e-06	9.52116
TMEM198	1.30573	0.227146	3.49413	0.00257201	0.0148801	-2.01557
POMT2	1.3051	1.18904	8.03646	2.20442e-07	1.55079e-05	7.28541
PLXNA1	1.30444	0.529687	5.89054	1.3783e-05	0.000269142	3.16244
ZFYVE27	1.30444	1.79834	6.08432	9.25086e-06	0.000205193	3.56063
PPP6R2	1.30252	4.95656	7.95452	2.55245e-07	1.68589e-05	7.13985
SHC2	1.30152	4.36113	7.01055	1.47349e-06	5.34094e-05	5.39459
ERBB2	1.30126	3.65384	6.57256	3.46238e-06	9.91939e-05	4.54205
PEX11G	1.30114	3.35103	5.59594	2.54999e-05	0.000434338	2.54823
PTK2B	1.30043	2.75423	5.01234	8.88811e-05	0.00112535	1.30354
TNFAIP2	1.30041	3.62001	4.17807	0.000558855	0.00458856	-0.519435
VWF	1.30035	0.57051	2.74071	0.0133868	0.0523194	-3.59797
SELENOO	1.30007	5.83452	5.12365	6.98481e-05	0.000940457	1.54347
HOOK2	1.2998	2.86216	5.61764	2.43614e-05	0.000420978	2.59381
AC068580.4	1.29931	3.34844	7.51241	5.71596e-07	2.87953e-05	6.33818
TRIM45	1.2987	0.441924	2.84036	0.0108107	0.0445814	-3.39587
ERF	1.29856	4.21362	7.11265	1.21193e-06	4.76971e-05	5.58946
TBC1D10C	1.29854	0.018703	2.61061	0.0176434	0.064576	-3.85732
PASK	1.29848	0.249276	5.57286	2.67712e-05	0.000449552	2.49967
TMEM91	1.29641	0.813011	3.76178	0.00141581	0.00954768	-1.43311
RGS12	1.29634	1.99099	4.99742	9.1807e-05	0.0011538	1.2713
MTA1	1.29611	3.27374	8.8985	4.9683e-08	5.96647e-06	8.7606
TMPRSS6	1.29609	6.09862	7.57625	5.0796e-07	2.67218e-05	6.45566
MED15	1.29596	2.40447	7.23557	9.59667e-07	4.02857e-05	5.82209
LRSAM1	1.29553	2.56942	6.25086	6.59255e-06	0.000159307	3.89897
GOLGA8Q	1.29491	0.73316	3.51324	0.0024649	0.0144218	-1.9742
TTC7A	1.29268	2.04447	4.42355	0.000323795	0.00299855	0.0199407
ADCY4	1.29253	0.587619	5.16719	6.35877e-05	0.000880086	1.63701
UNKL	1.29223	1.52012	7.0678	1.32033e-06	5.03121e-05	5.50404
ARFGAP1	1.29206	2.59673	5.98252	1.13996e-05	0.000232868	3.35204
AMPD2	1.29115	3.21558	6.03067	1.03255e-05	0.000219214	3.45087
PEX6	1.29103	3.59092	6.88404	1.88084e-06	6.43316e-05	5.15111
CLSTN3	1.29089	4.09381	7.15048	1.12768e-06	4.49898e-05	5.66129
RAB17	1.29056	5.01176	5.98557	1.13282e-05	0.000232553	3.35831
SSBP4	1.28963	2.91782	6.56424	3.51996e-06	0.000100117	4.52558
SYNE3	1.28831	1.93805	3.49289	0.00257909	0.0148993	-2.01824
FAM83G	1.28697	3.1312	3.28396	0.00410003	0.0213608	-2.46749
SETD1A	1.28458	2.49377	11.8188	6.0091e-10	3.76012e-07	13.0638
ADAMTSL4	1.28393	3.86999	6.80614	2.18824e-06	7.18674e-05	5.00006
PSD4	1.28317	2.82359	5.39504	3.90265e-05	0.000608905	2.12364
C1orf226	1.28162	2.16261	5.0691	7.85923e-05	0.0010223	1.42601
H6PD	1.28112	5.34865	6.23364	6.82643e-06	0.000163752	3.86416
SDS	1.28108	6.76031	2.28651	0.0344822	0.105145	-4.47716
SLC26A6	1.27967	1.21493	4.38896	0.000349614	0.00319735	-0.0559863
HAUS5	1.27947	0.605921	3.94809	0.000933724	0.00686521	-1.02484
RXRB	1.27905	4.30941	6.38958	4.98558e-06	0.000128298	4.17799
TNRC18	1.27904	2.68509	6.04246	1.00788e-05	0.000215517	3.47502
ZDHHC11	1.27875	2.07608	3.81962	0.00124418	0.00860507	-1.30655
SRCIN1	1.27826	1.28605	5.82196	1.58901e-05	0.000301999	3.02039
SETD1B	1.27801	2.60362	4.34549	0.000385034	0.00344186	-0.151446
ATP2A3	1.27748	0.593325	5.09911	7.3652e-05	0.00097511	1.49066
PLEC	1.27747	3.54587	7.36155	7.57103e-07	3.43557e-05	6.05831
NFKB2	1.27729	3.09658	4.41902	0.000327064	0.00301899	0.00999656
FNDC5	1.27715	4.54735	4.03096	0.000775955	0.00593541	-0.842828
ZMYND15	1.27682	1.02702	3.54333	0.00230513	0.0137056	-1.90899
FAM156A	1.27597	2.05703	4.28727	0.000438238	0.00379753	-0.279388
GRAMD1A	1.27571	1.37905	6.20152	7.28586e-06	0.000171856	3.79911
HECTD4	1.27518	1.55817	5.23738	5.46761e-05	0.000784043	1.78747
CCDC159	1.27467	2.8345	7.04325	1.38387e-06	5.15763e-05	5.45717
SPOUT1	1.27417	3.90671	7.03302	1.41129e-06	5.22704e-05	5.4376
UNK	1.27361	2.6205	7.49553	5.89764e-07	2.90942e-05	6.30704
C19orf54	1.27354	2.19384	5.26093	5.19817e-05	0.000762036	1.83784
USP20	1.27352	2.09577	6.56285	3.52962e-06	0.000100152	4.52284
ADAM8	1.2735	1.12373	5.46742	3.34612e-05	0.000536146	2.27711
CAPN15	1.27335	3.09362	7.14673	1.13576e-06	4.51608e-05	5.65417
PLEKHM2	1.27326	3.17606	7.33048	8.02543e-07	3.547e-05	6.00025
AC068631.2	1.2716	#NAME?	4.09247	0.00146625	0.00980991	-1.09445
IRF3	1.27146	3.82455	5.60318	2.51141e-05	0.000431476	2.56344
PITPNM2	1.27078	3.87476	6.14755	8.13087e-06	0.000187341	3.68951
CRCP	1.26977	2.06055	3.39703	0.0031915	0.0176282	-2.22508
TBRG4	1.26927	3.08943	7.05137	1.3625e-06	5.11002e-05	5.47269
GPT2	1.26927	4.13527	4.05615	0.000733517	0.0056887	-0.787466
AC023509.3	1.26883	1.20803	3.92183	0.00099014	0.00717354	-1.08247
ZNF785	1.26834	1.80709	4.32158	0.000406046	0.00357326	-0.20398
LGI4	1.26776	0.866613	3.40294	0.00314992	0.0174353	-2.21236
AGAP6	1.26762	4.12875	5.54853	2.8182e-05	0.000466003	2.44842
MYO18A	1.2668	3.79629	7.15301	1.12227e-06	4.49248e-05	5.66608
RHBDD3	1.26634	2.39327	5.76175	1.80128e-05	0.000333574	2.89519
PRICKLE4	1.26586	0.160412	2.83423	0.0109543	0.0450332	-3.40839
ARRDC1	1.26504	3.13983	7.0247	1.43398e-06	5.24571e-05	5.4217
STK11	1.26388	2.75648	7.88751	2.87937e-07	1.84048e-05	7.02013
SYT12	1.26353	0.657919	2.22578	0.038967	0.115123	-4.5885
SLC38A10	1.26322	4.93872	6.70119	2.68683e-06	8.25421e-05	4.7952
BTNL9	1.26252	0.332939	2.5833	0.0186875	0.0671023	-3.91107
SPSB3	1.26213	4.48651	6.22471	6.95103e-06	0.000164952	3.84609
DUS3L	1.26166	2.65134	6.54718	3.64099e-06	0.000101854	4.49183
RASA4	1.26059	0.402919	4.48175	0.000284622	0.00273554	0.14763
AC106886.5	1.25919	1.35799	2.78337	0.012219	0.048913	-3.51179
AC073896.1	1.25871	#NAME?	4.70463	0.000234573	0.00235147	0.45013
RAVER1	1.25825	2.36537	4.55511	0.000242004	0.00240769	0.308374
ZNF446	1.25707	-0.10402	3.01108	0.00746684	0.0336262	-3.04358
ZFPM1	1.257	1.98627	6.94285	1.67864e-06	5.92207e-05	5.26457
MAU2	1.25443	1.57222	4.84555	0.000127819	0.00148114	0.942127
SH3BP5L	1.25343	2.46641	7.17734	1.07157e-06	4.37327e-05	5.71217
SPHK2	1.25285	3.2991	7.42584	6.71386e-07	3.14256e-05	6.17798
C8orf58	1.2519	1.38515	4.87457	0.000119967	0.00142048	1.00516
PGAM4	1.25174	0.80326	2.53244	0.0207897	0.072435	-4.01046
CDHR5	1.25122	6.26313	6.06833	9.55858e-06	0.000208583	3.52795
BNIPL	1.25069	0.226346	2.1867	0.0421306	0.12196	-4.65925
KIAA0556	1.25045	0.817949	6.15688	7.97787e-06	0.000185252	3.70849
ZBTB3	1.25023	0.951915	2.61972	0.0173076	0.0636466	-3.83933
ZC3H3	1.24969	2.81378	5.13888	6.75898e-05	0.000918372	1.57621
ASPSCR1	1.24937	2.33555	8.23805	1.54273e-07	1.22277e-05	7.63953
TRIM66	1.24914	2.5156	6.50718	3.94212e-06	0.000108117	4.41249
STAT2	1.24909	5.94148	5.03369	8.48594e-05	0.00108717	1.34963
CXCL1	1.24854	#NAME?	2.6546	0.0172363	0.063463	-3.74588
MIGA2	1.248	2.42505	6.85059	2.00698e-06	6.66568e-05	5.08634
TRAF2	1.24586	2.5426	5.32079	4.57274e-05	0.000685565	1.96563
GADD45G	1.24525	3.9072	3.0688	0.00658234	0.0306892	-2.92294
IRF5	1.24465	1.46443	4.73695	0.00016215	0.00177025	0.70573
ATXN7L3	1.24413	3.45132	7.74635	3.71887e-07	2.18879e-05	6.76583
PHLDB3	1.24223	2.5414	5.71031	2.00564e-05	0.000360722	2.78791
KRI1	1.24206	3.13766	7.02285	1.43909e-06	5.24828e-05	5.41815
POU6F1	1.24158	0.446925	4.48652	0.000281633	0.00271636	0.158088
ZNF263	1.24136	1.12017	3.09449	0.00622238	0.0294968	-2.86903
NCOR2	1.24106	2.91707	7.11767	1.20038e-06	4.7413e-05	5.59901
DLG4	1.24101	1.73841	7.44211	6.5134e-07	3.06237e-05	6.20816
KDM6B	1.24006	2.43282	5.12413	6.97766e-05	0.000940457	1.54449
PYCR3	1.23868	1.90869	7.95758	2.53845e-07	1.68589e-05	7.14532
ABCD1	1.23738	2.21368	7.40215	7.01734e-07	3.26052e-05	6.13395
TRMT1	1.23716	3.0234	6.5121	3.90371e-06	0.000107683	4.42227
LONP1	1.23713	4.33425	5.41416	3.74697e-05	0.0005877	2.16425
ST14	1.23479	2.40336	3.73562	0.001501	0.00999182	-1.49029
ARFRP1	1.23403	2.00546	8.32239	1.33081e-07	1.12213e-05	7.78601
FRS3	1.23018	1.18456	5.54544	2.83667e-05	0.000467847	2.44191
FHOD1	1.22971	0.671073	6.06398	9.64398e-06	0.000209229	3.51906
HID1	1.22935	0.353014	4.02065	0.000794017	0.00603585	-0.865471
TLE2	1.2293	2.46661	6.52037	3.84006e-06	0.000106173	4.43868
MAZ	1.22923	4.51457	3.70735	0.00159881	0.0104671	-1.55202
HDAC6	1.22889	4.4834	6.55667	3.57312e-06	0.000100545	4.51061
RNF165	1.22823	0.94935	6.01664	1.06274e-05	0.000221426	3.42209
NUP210	1.22814	3.68285	8.36054	1.24515e-07	1.08055e-05	7.85194
FIGNL2	1.22796	-0.147523	2.64023	0.0165738	0.0616153	-3.79875
TYMP	1.22771	5.37758	4.62104	0.000209239	0.00215467	0.452649
ELMOD3	1.22743	2.15006	4.65447	0.000194384	0.00203904	0.525725
BCAR1	1.22706	2.42869	6.07622	9.40547e-06	0.000207077	3.54407
ZBTB17	1.22698	2.18198	6.50659	3.94672e-06	0.000108117	4.41132
NECAB3	1.22595	2.09425	8.42353	1.11605e-07	1.0052e-05	7.96037
SOCS2	1.2248	2.19511	2.48203	0.0230921	0.0783042	-4.10805
CDH23	1.22455	1.2682	4.62737	0.000206343	0.00213322	0.466482
VARS2	1.22404	3.18063	6.97686	1.57212e-06	5.6298e-05	5.32997
EVI5L	1.22396	0.655031	4.31987	0.000407589	0.00358127	-0.207731
CC2D1A	1.22395	2.8878	6.44947	4.42258e-06	0.000117434	4.29765
ADAM15	1.22385	2.47566	8.34269	1.28449e-07	1.0985e-05	7.82112
CAD	1.22345	2.24929	7.73597	3.78989e-07	2.21961e-05	6.74702
IL17RC	1.22305	4.12398	8.33866	1.29355e-07	1.0985e-05	7.81415
GRB7	1.22268	2.6327	4.23581	0.00049141	0.00414379	-0.3925
HDAC10	1.22189	2.53737	6.3258	5.66715e-06	0.000140683	4.05003
DXO	1.22176	2.80194	4.77258	0.000149958	0.0016611	0.783379
PNPLA2	1.22158	4.8849	4.79098	0.000144031	0.00161546	0.823447
TPCN1	1.22136	2.62225	3.09714	0.00618627	0.0293607	-2.86345
PRRC2A	1.22132	3.61583	7.97713	2.45102e-07	1.65569e-05	7.18013
BAHD1	1.22099	1.92762	3.13628	0.00567725	0.0275385	-2.78102
C4B	1.2205	8.88214	4.14147	0.000606362	0.00490331	-0.599898
RASGRP2	1.21936	1.42351	4.54025	0.000250078	0.00247559	0.275842
CAPN10	1.21823	0.831379	6.60471	3.24904e-06	9.49087e-05	4.60554
ZNF414	1.21669	1.75914	6.11999	8.60077e-06	0.000194955	3.6334
CDAN1	1.21637	2.40435	7.10407	1.23193e-06	4.8179e-05	5.57314
OGFR	1.21518	4.71937	7.59619	4.89633e-07	2.61043e-05	6.49222
RUSC2	1.215	2.26892	6.44699	4.44455e-06	0.000117687	4.29271
NADSYN1	1.21484	2.41963	7.5807	5.03812e-07	2.67218e-05	6.46382
RND1	1.21384	3.88177	3.40926	0.00310603	0.0172429	-2.19876
KLHL25	1.21363	1.13581	4.37259	0.000362546	0.00330039	-0.0919215
LRP1	1.21204	5.3907	8.10005	1.96857e-07	1.42709e-05	7.39773
TBC1D3	1.20874	1.83032	5.08862	7.53408e-05	0.000991946	1.46808
TIGD5	1.20862	0.762529	4.92871	0.000106608	0.00129996	1.12258
RCCD1	1.20851	1.63728	5.09781	7.38595e-05	0.000975453	1.48786
FBRS	1.20792	2.71005	6.35907	5.30042e-06	0.00013351	4.11684
RAD54B	1.20776	0.420095	4.0378	0.000764193	0.00586918	-0.827796
DTX3	1.20752	0.956006	3.35777	0.00348195	0.0187316	-2.30947
NAGLU	1.20687	4.38068	5.25422	5.27349e-05	0.0007674	1.8235
ANAPC2	1.20685	3.26558	7.6569	4.37941e-07	2.49124e-05	6.60323
CNTROB	1.20616	2.05127	5.76955	1.77222e-05	0.000329895	2.91144
MED24	1.20562	2.74153	5.92227	1.29078e-05	0.000255018	3.22795
TRMT2A	1.20458	3.24297	6.57368	3.4547e-06	9.91939e-05	4.54427
SOX12	1.20453	2.3748	6.71146	2.63322e-06	8.12181e-05	4.81532
HEPACAM	1.20219	3.22779	2.70145	0.0145553	0.055804	-3.67679
NSMF	1.20208	2.81957	5.33656	4.42112e-05	0.000667887	1.99925
SLC25A34	1.20202	2.50049	3.50063	0.00253507	0.0147021	-2.0015
LYG1	1.20053	1.46219	2.53597	0.0206368	0.0720984	-4.00359
EGFL7	1.20018	3.64265	5.31202	4.65934e-05	0.000695916	1.94693
AGAP3	1.19989	2.55043	7.47228	6.15784e-07	2.96399e-05	6.26405
FHL3	1.19905	0.841993	3.36113	0.00345607	0.0186486	-2.30224
LENG8	1.19889	4.86321	6.23766	6.77113e-06	0.00016329	3.87228
SLC9A8	1.19785	2.92476	7.47506	6.12615e-07	2.96399e-05	6.26919
POFUT2	1.19761	2.94565	5.5739	2.67124e-05	0.000449199	2.50187
PPP1R26	1.19746	2.62079	6.84788	2.01755e-06	6.68151e-05	5.0811
PLEKHH3	1.19723	2.73567	8.42892	1.10566e-07	1.00345e-05	7.96964
EHMT1	1.1965	1.69528	6.82674	2.10223e-06	6.92338e-05	5.04008
PTPN18	1.1957	3.7953	4.89	0.000115996	0.00138601	1.03864
HYI	1.19538	5.23642	5.0419	8.33619e-05	0.00107029	1.36735
APBB3	1.19469	3.89412	3.68893	0.00166594	0.0107937	-1.59222
CCDC130	1.1942	3.19529	5.14932	6.60841e-05	0.000905154	1.59865
MCF2L	1.19391	0.14212	5.71512	1.9856e-05	0.000358766	2.79794
PALM3	1.19231	5.70828	3.03658	0.00706271	0.032246	-2.99038
MED16	1.19228	3.24254	7.37673	7.35895e-07	3.36502e-05	6.08661
GAK	1.19214	2.65577	9.30007	2.561e-08	4.11457e-06	9.41372
TRMT61A	1.19181	2.26381	8.25304	1.50264e-07	1.19898e-05	7.66564
THAP3	1.19121	1.94173	4.64621	0.000197952	0.00206625	0.507671
NEURL2	1.19088	2.16369	4.24041	0.000486395	0.00411876	-0.382372
WDR27	1.1906	1.34378	5.52165	2.98294e-05	0.000486476	2.39174
GAA	1.19044	4.24324	4.61004	0.000214378	0.00219152	0.428584
GABRE	1.18886	0.484939	3.22614	0.00465842	0.0236463	-2.59069
SEMA4B	1.18867	0.784452	4.35405	0.000377789	0.00340525	-0.132658
KIF1C	1.18766	4.89841	6.12843	8.45391e-06	0.000192915	3.6506
POLL	1.18766	2.33021	7.07537	1.30134e-06	5.00699e-05	5.51849
LRP5L	1.18586	1.76623	4.14773	0.000597968	0.00485272	-0.586154
ATG9A	1.18457	3.13113	6.63459	3.06295e-06	9.14654e-05	4.66442
APBA3	1.18394	1.4966	6.94495	1.67185e-06	5.92207e-05	5.26861
SEC14L4	1.18327	4.86699	5.52991	2.93126e-05	0.000480687	2.40917
LMBR1L	1.18287	2.03759	6.62521	3.12019e-06	9.2021e-05	4.64594
SULT1A3	1.18249	2.99061	3.13346	0.0057125	0.0276756	-2.78697
UVSSA	1.18207	1.04068	4.8837	0.000117601	0.00139866	1.02497
INPP5E	1.18204	1.94787	5.76873	1.77525e-05	0.000329895	2.90973
MMP14	1.18123	2.81352	4.15358	0.000590217	0.00480293	-0.573288
FBXO31	1.18115	3.61524	4.24212	0.000484547	0.00411191	-0.378614
DNAJC16	1.17984	1.28548	2.93079	0.00889138	0.0384477	-3.21016
TAZ	1.17924	2.50392	4.98151	9.5036e-05	0.00118312	1.2369
AKNA	1.17872	2.29826	5.84985	1.49959e-05	0.000288488	3.07822
TMEM44	1.17819	0.808287	4.342	0.00038803	0.00346241	-0.15911
DVL1	1.17783	4.30992	6.56004	3.54933e-06	0.000100471	4.51728
FAM219A	1.17731	2.76351	6.22829	6.90077e-06	0.000164087	3.85334
PAK4	1.1771	1.58931	6.02143	1.05232e-05	0.000221256	3.43193
DCHS1	1.17696	0.309573	6.46305	4.30434e-06	0.000116042	4.32471
TMEM259	1.17683	4.51666	5.26602	5.14177e-05	0.000757502	1.84871
ELMO3	1.17576	2.2136	4.48291	0.000283895	0.00273077	0.150163
CBFA2T2	1.17562	2.39543	3.61959	0.00194475	0.0120926	-1.74331
DHX37	1.17392	1.01226	5.91152	1.31978e-05	0.00025998	3.20577
ZNF524	1.17384	3.29009	5.21477	5.73981e-05	0.000811159	1.73905
RAP1GAP	1.17269	1.82041	5.20331	5.88301e-05	0.00082849	1.7145
CLUH	1.17157	5.50711	6.14999	8.09061e-06	0.000187341	3.69447
NUP62CL	1.17108	#NAME?	3.18413	0.00539713	0.026548	-2.67354
INTS11	1.17077	2.60079	7.47824	6.09009e-07	2.96399e-05	6.27507
NAV2	1.1698	0.63667	5.27104	5.08665e-05	0.000751244	1.85946
CSNK1G2	1.16923	3.73414	6.78283	2.29002e-06	7.3788e-05	4.95469
ATG4B	1.16866	3.26837	7.47439	6.13375e-07	2.96399e-05	6.26796
F12	1.16857	7.76836	4.61468	0.000212194	0.00217481	0.438738
SLC4A2	1.16853	3.80323	7.62712	4.62552e-07	2.521e-05	6.54884
PFKL	1.16836	4.2459	6.65894	2.91948e-06	8.80957e-05	4.71231
NUDT13	1.16642	2.62992	3.11163	0.00599291	0.0287211	-2.83298
TNXB	1.16568	1.05885	5.43469	3.58692e-05	0.000567086	2.20779
MAST3	1.16499	3.64478	7.28218	8.78848e-07	3.78573e-05	5.90976
LRRC20	1.16456	4.25737	4.08843	0.000682521	0.00536673	-0.716502
ZNF646	1.16343	0.908785	5.58411	2.61437e-05	0.000441508	2.52335
AP5S1	1.16214	#NAME?	2.78342	0.0126889	0.0503365	-3.51253
GSE1	1.16211	0.795347	4.56995	0.000234201	0.00234972	0.340872
PHF1	1.1616	3.8732	7.46323	6.26236e-07	3.00215e-05	6.2473
FTCD	1.16105	8.07409	6.37911	5.09141e-06	0.000129618	4.15702
CLN6	1.16066	1.15547	4.71127	0.000171557	0.00185591	0.649729
MGRN1	1.16005	2.36814	5.24926	5.32992e-05	0.000772269	1.81289
ZNF362	1.15996	2.15806	3.04016	0.0070077	0.0321036	-2.98289
PDLIM5	1.15952	3.837	2.7462	0.0132308	0.0519146	-3.58691
NTN1	1.15934	1.89857	5.52823	2.94172e-05	0.000481075	2.40562
CSNK1E	1.15899	2.70873	6.09079	9.12933e-06	0.000203413	3.57384
ZNF219	1.15896	1.50534	5.15983	6.46039e-05	0.000891039	1.62122
PRPF40B	1.15896	1.02578	6.33609	5.55098e-06	0.000138938	4.07072
REPIN1	1.15839	4.46088	2.41455	0.0265513	0.0865792	-4.2372
ING5	1.15829	2.92791	7.17948	1.06724e-06	4.37327e-05	5.7162
RNF207	1.15825	1.57504	4.80658	0.000139194	0.00157878	0.857394
UBR4	1.15824	3.50138	8.75645	6.31028e-08	6.93306e-06	8.52446
KYAT1	1.15818	3.06112	6.04366	1.00541e-05	0.000215375	3.47747
ACAD10	1.15817	2.96677	7.62368	4.65485e-07	2.521e-05	6.54255
AKT1	1.15814	3.44846	4.92011	0.000108625	0.00131977	1.10394
WDR81	1.15789	3.30408	7.34631	7.79048e-07	3.50139e-05	6.02985
PRODH2	1.15654	6.12333	6.09747	9.00543e-06	0.00020201	3.58748
PLK3	1.15539	0.537261	3.99366	0.000843357	0.00632198	-0.924774
ACADVL	1.15487	7.35986	4.62091	0.000209298	0.00215467	0.452371
AC104452.1	1.15454	1.64063	3.53115	0.00236852	0.0139749	-1.93539
C14orf180	1.15372	#NAME?	3.52537	0.00257685	0.0148993	-1.95696
GYS1	1.15323	2.64804	6.14524	8.16924e-06	0.000187861	3.68481
AC135178.1	1.15231	0.919854	2.92833	0.0089388	0.0386028	-3.21523
C1QTNF6	1.15221	1.84882	5.86533	1.45222e-05	0.000280283	3.11027
AL583836.1	1.15199	5.12597	3.90074	0.00103792	0.00744258	-1.12874
LRRC24	1.15172	#NAME?	3.41623	0.00326639	0.0178911	-2.2084
RANGAP1	1.15162	3.9202	6.27035	6.33779e-06	0.000153775	3.93833
IKBKG	1.1514	3.09983	5.34063	4.38286e-05	0.00066456	2.00792
PPM1F	1.15089	1.77461	4.65236	0.000195292	0.00204386	0.5211
NPLOC4	1.15013	3.60353	7.34536	7.80442e-07	3.50139e-05	6.02807
ICOSLG	1.14991	1.68355	3.0786	0.00644264	0.0302156	-2.90238
PLXNB2	1.14978	5.40003	7.66979	4.27718e-07	2.44478e-05	6.62672
UROC1	1.14958	6.71461	4.6641	0.000190306	0.00201295	0.546764
ZNF839	1.1488	2.20047	5.69877	2.05472e-05	0.000366795	2.76378
NLRP1	1.1484	1.12282	4.88353	0.000117643	0.00139866	1.02461
ZXDC	1.14825	3.28855	6.90487	1.80648e-06	6.26159e-05	5.19135
CBSL	1.1473	6.02152	4.78021	0.000147473	0.00164321	0.799983
TNFSF4	1.14709	0.193438	3.6081	0.00199522	0.0123338	-1.7683
NEK8	1.14662	1.44134	4.76402	0.000152801	0.00168677	0.764722
PXN	1.14551	3.59138	3.66	0.00177708	0.0113043	-1.65531
COQ4	1.14538	3.89562	5.96168	1.18997e-05	0.000241838	3.30916
RNF4	1.14529	2.66991	2.55948	0.0196457	0.0695349	-3.95773
VSIG10L	1.14492	0.514922	2.89809	0.00954407	0.040626	-3.27756
MYBBP1A	1.14472	2.17905	8.29708	1.39103e-07	1.14847e-05	7.74215
CEP72	1.14311	0.199576	3.82189	0.00123789	0.00857151	-1.30157
FAM20A	1.14302	4.4619	4.82925	0.000132459	0.00152302	0.906689
VPS37D	1.13966	2.19081	3.03599	0.00707188	0.0322755	-2.99162
CFAP70	1.13943	1.01174	3.30935	0.00387612	0.020427	-2.41322
THNSL2	1.13921	3.9555	2.7875	0.0121114	0.0485805	-3.50343
TSEN54	1.13856	2.40197	4.58239	0.000227858	0.00230161	0.3681
MST1	1.13787	7.08064	5.65692	2.2431e-05	0.000394501	2.67621
MRM1	1.13775	2.53897	4.37426	0.000361208	0.00329073	-0.0882634
LAT	1.13729	1.15599	3.39562	0.00320155	0.0176463	-2.22813
ZC3H12A	1.13705	1.41417	3.46337	0.00275417	0.0156597	-2.08207
HMGXB3	1.13653	2.39049	5.56878	2.70025e-05	0.000452159	2.49109
ZNF653	1.1359	0.525469	6.03965	1.01371e-05	0.000216254	3.46926
EFHD1	1.1356	3.68468	2.17298	0.0432955	0.124534	-4.68391
LAMB2	1.13486	4.70064	6.45359	4.38634e-06	0.000117434	4.30587
RPS6KB2	1.13479	3.37677	6.89824	1.82981e-06	6.30569e-05	5.17855
MNT	1.13466	1.46709	7.77803	3.51055e-07	2.10792e-05	6.82315
SH3TC1	1.13341	1.36092	4.88213	0.000118003	0.00140125	1.02157
RASSF7	1.13229	2.85047	5.26514	5.15142e-05	0.000757985	1.84684
APBA1	1.13204	3.49761	4.78571	0.000145704	0.00162807	0.811976
BCS1L	1.13204	3.49596	5.11683	7.08851e-05	0.000950116	1.52879
ATN1	1.13197	3.91596	6.40558	4.82832e-06	0.000125063	4.21
EHBP1L1	1.1319	2.81375	4.85408	0.000125459	0.00146019	0.960659
SEMA4G	1.13135	4.48785	5.45753	3.41709e-05	0.000543853	2.25617
GOLGA8N	1.13099	2.38015	4.74259	0.000160153	0.00175006	0.718038
TMEM63A	1.13084	3.64859	6.75114	2.4363e-06	7.66273e-05	4.8929
BRAT1	1.13013	2.22159	7.4019	7.02072e-07	3.26052e-05	6.13347
ZNF341	1.12957	0.179784	4.53471	0.000253163	0.00249574	0.263688
CCM2L	1.1291	#NAME?	3.4264	0.00319503	0.0176318	-2.18692
SORBS3	1.12862	3.88658	5.33508	4.43513e-05	0.000668305	1.9961
TNFRSF12A	1.12861	1.82448	2.11259	0.0487832	0.135415	-4.79139
PRR12	1.12842	2.25346	7.25492	9.25211e-07	3.95227e-05	5.85853
CCNL2	1.12814	4.95996	4.77653	0.000148665	0.0016534	0.791982
FZR1	1.12798	3.22748	8.30685	1.36745e-07	1.13689e-05	7.75909
KLF16	1.12759	3.14991	4.91919	0.000108841	0.00131977	1.10196
ODF3B	1.12722	3.97157	3.81185	0.00126597	0.00871518	-1.32356
B3GAT3	1.12629	3.88537	5.38426	3.99334e-05	0.000618994	2.10073
SMG9	1.1262	1.52745	5.59475	2.55639e-05	0.000434805	2.54573
SYBU	1.12595	2.61079	3.43176	0.00295462	0.0165852	-2.15027
SLCO2B1	1.12431	5.42892	3.1033	0.00610338	0.0291301	-2.85051
SUPT5H	1.1234	4.19684	6.87472	1.91514e-06	6.499e-05	5.13308
ADAMTSL2	1.12248	2.59659	5.06507	7.92814e-05	0.00102565	1.41732
ZNF579	1.12234	1.10424	3.09888	0.00616275	0.029331	-2.85979
HELZ2	1.12206	1.73846	3.02266	0.00728065	0.0330096	-3.01945
PCSK7	1.12195	1.63571	5.78041	1.73255e-05	0.000324382	2.93404
PTDSS2	1.12185	1.71305	5.07295	7.79405e-05	0.00101605	1.4343
SFXN5	1.12131	4.42198	6.0192	1.05717e-05	0.000221256	3.42734
NDRG2	1.12113	6.38079	5.64573	2.29643e-05	0.000402095	2.65276
GRK2	1.12093	2.78966	5.70947	2.00919e-05	0.000360722	2.78615
TNFRSF14	1.1208	3.96505	5.86653	1.44858e-05	0.000280283	3.11277
ZHX3	1.12027	2.8699	3.62621	0.00191625	0.0119781	-1.72891
MROH6	1.11899	1.07482	3.11817	0.0059075	0.0284349	-2.8192
CYHR1	1.11841	2.80009	5.72946	1.92692e-05	0.000350934	2.82788
SKIV2L	1.11812	4.13492	5.92361	1.2872e-05	0.000255018	3.23073
MAN1B1	1.11738	2.68028	4.61216	0.000213375	0.00218503	0.433232
DMTN	1.11668	2.81391	4.21719	0.000512206	0.00427642	-0.433421
PARP6	1.11646	2.72676	6.23028	6.873e-06	0.000164083	3.85737
RRP1	1.11601	2.59928	4.72005	0.000168281	0.00182545	0.668874
ZMYND19	1.11576	3.19603	5.1373	6.78209e-05	0.000920459	1.57281
MVK	1.11544	3.62407	3.88603	0.0010726	0.00765431	-1.161
QTRT1	1.11447	3.64778	5.31487	4.63096e-05	0.000692547	1.95302
GGT1	1.11436	2.84877	3.76763	0.00139743	0.00946131	-1.42032
LRCH4	1.11278	2.38246	9.35408	2.34604e-08	3.87136e-06	9.49997
CUX2	1.11249	2.04236	2.51185	0.0217028	0.0746601	-4.05045
SYNE4	1.1121	3.29297	4.43006	0.000319156	0.00297604	0.0342242
VPS37B	1.11192	1.72314	4.16608	0.000573988	0.00469659	-0.545791
CLK2	1.11084	4.41322	6.57255	3.46248e-06	9.91939e-05	4.54202
HCFC1	1.11082	3.07165	4.25316	0.000472783	0.00402645	-0.354343
EGLN2	1.10997	3.23295	6.08031	9.32711e-06	0.000206075	3.55243
MIDN	1.10936	4.25878	5.61144	2.46812e-05	0.000425884	2.5808
ZNF618	1.10881	1.57519	3.03249	0.00712605	0.0324807	-2.99892
PNMA6A	1.10854	1.69837	2.19609	0.041349	0.120185	-4.6423
TBC1D25	1.10845	1.72859	3.14817	0.00553085	0.0270372	-2.75592
TMEM94	1.10733	2.74364	8.54887	8.98955e-08	8.68917e-06	8.17452
TNPO2	1.10666	3.31898	4.05733	0.000731583	0.00568112	-0.784867
ZNF668	1.10664	0.680857	4.62772	0.000206182	0.00213322	0.467255
ACADS	1.10538	6.90913	6.013	1.07071e-05	0.000221769	3.41463
GTF3C1	1.10418	2.23299	7.37159	7.43003e-07	3.3845e-05	6.07703
DENND4B	1.10335	3.21759	6.99079	1.53052e-06	5.51406e-05	5.35671
RNF31	1.10309	2.65504	6.28401	6.16534e-06	0.000150204	3.96589
PPIL2	1.10276	2.46332	4.06732	0.00071545	0.00557404	-0.762909
STK36	1.1024	1.92024	6.60775	3.2296e-06	9.45733e-05	4.61153
AC026464.4	1.10161	#NAME?	3.86267	0.00467283	0.0236809	-1.89172
HK3	1.10061	2.67904	3.46248	0.00275964	0.0156833	-2.08399
BICRA	1.09975	1.45938	6.13816	8.28796e-06	0.000189492	3.6704
ZNF205	1.09922	2.60162	5.10474	7.27608e-05	0.000965279	1.50278
C16orf86	1.09913	1.39046	2.70164	0.0145496	0.0558001	-3.67642
CASZ1	1.09851	0.139883	3.76012	0.00142106	0.00956622	-1.43673
WDR91	1.09799	2.20673	4.16683	0.000573034	0.00469201	-0.544149
INCA1	1.09776	#NAME?	4.43555	0.000409318	0.00359143	-0.11656
ATP6V0E2	1.09767	3.51611	2.28628	0.0344987	0.105168	-4.47759
BRPF1	1.09745	1.22958	4.88132	0.000118214	0.00140125	1.0198
PPP2R1B	1.0973	5.2892	4.22617	0.000502069	0.00421547	-0.413688
SLC39A5	1.09624	6.19927	6.05507	9.82176e-06	0.000211925	3.50082
TBX2	1.09498	0.817614	3.29597	0.00399262	0.0209392	-2.44184
ERCC2	1.0946	2.27951	5.46126	3.39015e-05	0.000541142	2.26407
TMEM25	1.09393	2.54562	3.3993	0.00317553	0.0175518	-2.22022
PPIP5K1	1.09392	1.29788	4.45047	0.000305041	0.00288056	0.0790108
SLC25A22	1.09368	3.06547	5.55078	2.80485e-05	0.00046444	2.45316
FAHD2B	1.09343	1.85893	3.78162	0.00135444	0.00922676	-1.38972
DEF8	1.09237	2.36742	5.25254	5.2926e-05	0.000769239	1.81989
PGS1	1.09172	1.90734	9.22613	2.88916e-08	4.36501e-06	9.29505
ABCC10	1.09161	0.79182	5.14621	6.65299e-05	0.000909165	1.59195
CUEDC1	1.0912	0.999388	4.4493	0.000305833	0.00288575	0.0764442
SULT1A4	1.08988	2.90258	3.60793	0.00199599	0.0123338	-1.76867
AP1G2	1.08907	2.03637	6.01971	1.05605e-05	0.000221256	3.42839
FXR2	1.08881	3.55601	5.09799	7.38309e-05	0.000975453	1.48824
FAAP20	1.08845	1.24207	6.4536	4.3863e-06	0.000117434	4.30588
AGER	1.08697	2.63399	3.35407	0.00351059	0.0188516	-2.3174
HIC2	1.08618	0.689947	8.69099	7.05123e-08	7.28974e-06	8.41473
GSDMB	1.08581	4.25724	3.73896	0.00148986	0.0099399	-1.483
TPCN2	1.08457	2.39676	4.4777	0.000287188	0.00275353	0.138739
ADRA1B	1.08411	1.96399	5.53686	2.88856e-05	0.000474339	2.42382
PANX2	1.08374	2.86217	5.83672	1.54104e-05	0.000295506	3.051
SNX21	1.08333	1.12509	2.81707	0.0113663	0.0463361	-3.44336
RBM38	1.08333	2.28468	2.4295	0.0257455	0.0845782	-4.20875
NR1I2	1.08303	5.37588	6.31573	5.78335e-06	0.000142062	4.02976
ZNF598	1.08296	3.06001	5.17544	6.24663e-05	0.000867814	1.65474
RHBG	1.08277	2.81702	4.6649	0.000189974	0.00201295	0.548497
SLC25A1	1.08259	6.70203	4.43768	0.000313804	0.00292843	0.0509665
MTHFR	1.08211	2.15016	4.26045	0.000465174	0.00398106	-0.338317
ZBTB47	1.08129	0.946465	4.46383	0.000296143	0.00282786	0.108328
MED25	1.08106	1.47576	5.4883	3.20119e-05	0.000516404	2.32128
RARA	1.08046	3.69686	4.23543	0.000491825	0.00414409	-0.393334
ITPKC	1.08038	2.58476	4.75907	0.000154466	0.00170357	0.753952
MLPH	1.07987	2.35336	5.33069	4.47699e-05	0.000673758	1.98673
RAB26	1.07929	3.2244	3.53341	0.00235663	0.0139254	-1.93049
ANKRD9	1.07884	2.04642	5.11997	7.04051e-05	0.000945815	1.53556
TRMT44	1.07867	0.481117	5.55292	2.79218e-05	0.000463567	2.45768
MINK1	1.07851	3.36563	7.23224	9.65717e-07	4.02857e-05	5.81583
KREMEN1	1.07843	1.13536	2.38941	0.0279598	0.0900363	-4.28486
EPHA1	1.07839	4.0671	3.88015	0.00108677	0.00773688	-1.17388
MFSD10	1.07791	1.86458	4.07494	0.000703386	0.00550531	-0.746163
SLC16A5	1.07764	0.211959	3.2455	0.00446363	0.0228939	-2.5495
TBC1D10A	1.07697	1.70089	4.18271	0.000553111	0.00454767	-0.509242
GUCA1B	1.07687	1.74421	4.51398	0.000265036	0.00259747	0.218266
MBD6	1.07625	4.13565	7.57705	5.07213e-07	2.67218e-05	6.45712
CACTIN	1.07622	2.15987	7.31589	8.24833e-07	3.57899e-05	5.97296
DECR2	1.07522	4.69994	4.83057	0.000132077	0.0015201	0.909557
RFX1	1.07478	2.06184	6.38262	5.05569e-06	0.000129281	4.16405
MOGAT3	1.07397	3.10167	3.53404	0.00235333	0.0139129	-1.92913
MCRIP2	1.07347	4.30613	6.02282	1.04933e-05	0.000221256	3.43477
RGPD3	1.07288	#NAME?	3.08877	0.00662603	0.0308204	-2.87089
NES	1.07243	1.80548	3.82664	0.0012248	0.00850563	-1.29115
THRA	1.07162	1.41533	2.8528	0.0105247	0.0436774	-3.37045
NAT14	1.07154	0.640491	2.90652	0.0093714	0.0400779	-3.2602
MADD	1.07118	2.75649	5.52926	2.93533e-05	0.00048069	2.40779
LTBP4	1.07098	2.05932	4.32884	0.000399544	0.00352387	-0.188021
NOC2L	1.07094	4.07569	6.32573	5.66802e-06	0.000140683	4.04988
NPIPB3	1.06991	3.8966	2.49319	0.0225628	0.0767953	-4.08654
SUOX	1.06972	3.79053	2.86324	0.0102904	0.0428973	-3.34909
MAGIX	1.06866	1.25196	4.42505	0.000322717	0.00299281	0.0232414
ZNF428	1.06825	4.14543	5.92996	1.27042e-05	0.000252576	3.24383
PNPLA6	1.06789	3.53069	5.44256	3.52743e-05	0.000558424	2.22447
WASHC1	1.06698	3.54389	4.44342	0.00030984	0.00290741	0.0635529
NFRKB	1.0667	2.94136	6.57023	3.47843e-06	9.94112e-05	4.53743
NPIPA1	1.06548	2.53086	4.29733	0.000428539	0.00373744	-0.257271
MPRIP	1.06546	3.57423	6.40775	4.80737e-06	0.000124792	4.21435
MVB12A	1.06527	2.94585	4.74719	0.000158546	0.00174049	0.728061
KLF15	1.065	5.83372	4.92908	0.000106522	0.00129996	1.12338
C4A	1.06459	8.65804	3.61865	0.00194884	0.0121054	-1.74536
ASL	1.06406	7.34575	4.55304	0.000243111	0.00241466	0.303853
ZNF212	1.06386	2.93229	6.32616	5.66313e-06	0.000140683	4.05074
KISS1	1.06332	1.15184	2.43624	0.0253894	0.0836396	-4.19588
ARHGEF40	1.06285	4.35886	4.91601	0.000109598	0.00132689	1.09507
LRRC29	1.06277	0.457841	5.35991	4.20614e-05	0.000646919	2.04896
LLGL1	1.06234	0.644942	4.42825	0.000320439	0.00298049	0.0302547
PPP1R13L	1.06215	1.43382	5.47179	3.31519e-05	0.000533346	2.28637
SYVN1	1.0619	5.21977	4.29334	0.000432362	0.00376032	-0.266049
PHKA2	1.06187	4.40267	5.98758	1.12815e-05	0.000232051	3.36244
MAP4K1	1.06153	1.04646	3.97821	0.000872954	0.00650285	-0.958691
OXER1	1.06073	4.92086	3.47196	0.00270206	0.0154224	-2.06351
RASSF4	1.06065	3.03047	3.51097	0.0024774	0.0144665	-1.97912
NCLN	1.06064	3.66561	4.07843	0.000697928	0.00546979	-0.73849
NAPRT	1.06063	5.23953	4.99744	9.18037e-05	0.0011538	1.27134
TJAP1	1.06036	2.49858	4.98704	9.3901e-05	0.00117268	1.24885
MICAL1	1.06027	1.1097	3.32466	0.00374695	0.019843	-2.38045
CPT1B	1.05965	1.74089	2.3367	0.0311423	0.0976659	-4.38393
CIRBP	1.05849	4.99971	4.55677	0.000241117	0.00240301	0.312014
EXOC7	1.05818	3.71063	7.15684	1.11413e-06	4.47496e-05	5.67334
WBP1	1.05815	4.42893	4.85983	0.000123893	0.00144692	0.973144
ZNF580	1.05802	3.09732	4.87309	0.000120357	0.00142189	1.00194
NDST2	1.05798	2.08479	3.93444	0.000962637	0.00702135	-1.0548
HGS	1.05765	2.63947	7.06458	1.3285e-06	5.04617e-05	5.49789
FAM102A	1.05762	3.53156	3.72107	0.00155059	0.0102282	-1.52208
ROGDI	1.05756	3.40082	6.88344	1.88303e-06	6.43316e-05	5.14995
GTF2IRD1	1.05699	1.1834	4.14446	0.000602343	0.00487824	-0.593341
BCAT2	1.05681	2.36996	4.84624	0.000127627	0.00148035	0.943623
TMEM79	1.05615	1.88903	5.17534	6.248e-05	0.000867814	1.65452
MLLT1	1.05608	3.93732	5.76663	1.78303e-05	0.000330709	2.90536
P3H4	1.05569	0.641444	3.50391	0.00251663	0.0146452	-1.9944
JAK3	1.05565	0.429074	2.48619	0.0228936	0.0776774	-4.10005
AC138969.1	1.0555	2.32704	6.85054	2.00716e-06	6.66568e-05	5.08625
HES6	1.05534	0.723995	2.46141	0.0241014	0.0806705	-4.1477
AKT2	1.05392	3.78027	6.611	3.20892e-06	9.41998e-05	4.61794
TYK2	1.05373	3.92753	7.32297	8.13939e-07	3.55769e-05	5.9862
MAFK	1.05345	2.42841	4.44678	0.000307545	0.00289272	0.0709159
SRCAP	1.05231	2.76467	4.41327	0.00033126	0.0030459	-0.00262216
TMEM234	1.05168	1.32488	5.07742	7.71893e-05	0.00100957	1.44395
PHKG2	1.05014	2.49087	5.17824	6.20911e-05	0.000865963	1.66074
ZNF771	1.04944	1.50917	5.54534	2.83722e-05	0.000467847	2.44171
DMAP1	1.04943	3.40689	5.06754	7.88572e-05	0.00102437	1.42266
FGFR4	1.04848	5.1098	5.99345	1.11462e-05	0.000230064	3.37449
SIRT7	1.04832	2.57966	6.69786	2.70448e-06	8.28699e-05	4.78867
GFOD2	1.04753	3.28419	7.32317	8.13628e-07	3.55769e-05	5.98658
TEF	1.04703	4.15534	3.39043	0.00323863	0.0177766	-2.23929
HEXIM2	1.04692	3.41774	3.1306	0.00574848	0.0278159	-2.793
CARM1	1.04627	2.74006	5.20436	5.86965e-05	0.000827809	1.71676
INTS3	1.04581	4.02641	6.55017	3.61946e-06	0.00010149	4.49775
SNRK	1.04561	0.424496	2.62884	0.0169778	0.062764	-3.82132
ATXN2L	1.04435	3.85476	5.81684	1.60603e-05	0.000303942	3.00975
PPP1R13B	1.04391	2.10329	5.59272	2.56737e-05	0.000435471	2.54145
ARHGEF17	1.04303	0.892921	4.60272	0.000217864	0.00221572	0.412584
ERBB3	1.04227	4.68389	4.50149	0.000272456	0.00265076	0.190909
FOXP3	1.04221	2.72982	2.1257	0.0475406	0.133116	-4.76821
NUDT18	1.04192	1.35733	3.72035	0.00155306	0.0102352	-1.52364
NUMA1	1.04185	3.11955	7.7467	3.71652e-07	2.18879e-05	6.76646
MARK2	1.04123	2.08655	5.02161	8.71124e-05	0.00111124	1.32354
KLHL22	1.04108	2.08666	4.51364	0.000265231	0.00259747	0.21754
PRR5	1.04101	2.67477	4.25751	0.000468234	0.0039963	-0.344794
FLT4	1.04097	1.43489	3.81911	0.00124558	0.00860972	-1.30764
IZUMO4	1.04097	1.48511	3.96002	0.000909167	0.00671372	-0.998646
PFAS	1.04058	1.9859	6.1252	8.50984e-06	0.000193448	3.64402
PTOV1	1.04041	4.07088	6.65445	2.94544e-06	8.84302e-05	4.70347
CRYAA	1.04014	3.75452	3.1371	0.00566707	0.0275116	-2.7793
GRIPAP1	1.03976	3.73721	5.14484	6.67257e-05	0.00090975	1.58903
P3H1	1.0394	2.75301	5.1141	7.13048e-05	0.000952519	1.52291
BAIAP2	1.03881	2.88807	8.07337	2.06414e-07	1.46949e-05	7.35068
IQCE	1.03839	0.738679	4.8324	0.000131549	0.00151843	0.913537
CDC34	1.03838	4.7644	5.67689	2.1511e-05	0.000379443	2.71802
ZNF76	1.03803	2.90075	5.60762	2.48803e-05	0.000428699	2.57278
LZTS3	1.0379	2.3395	6.06659	9.59272e-06	0.000208583	3.52439
PTPRF	1.03773	5.0228	5.89711	1.35968e-05	0.000266358	3.17602
EPHB6	1.03762	0.113326	3.70297	0.00161452	0.0105467	-1.56158
ZNF514	1.03717	2.18516	4.26532	0.000460168	0.00394729	-0.32763
HNF1A	1.0371	3.28367	4.03547	0.00076818	0.005896	-0.832918
DGKZ	1.03609	1.90632	4.31231	0.000414503	0.00363156	-0.224358
KLHL21	1.03598	2.78947	5.36339	4.175e-05	0.000642961	2.05637
RNF187	1.03581	3.34876	5.37157	4.10284e-05	0.000634313	2.07376
KDM4B	1.03578	2.08718	4.61004	0.000214374	0.00219152	0.428598
ACKR2	1.03572	0.152642	2.47527	0.0234188	0.0791169	-4.12108
JMJD4	1.03559	1.83175	5.35896	4.21472e-05	0.000647401	2.04693
ATP13A1	1.03535	2.57265	9.11491	3.46788e-08	4.73904e-06	9.1152
CHPF2	1.03529	2.78843	5.93243	1.26398e-05	0.000251716	3.24891
SOX7	1.03521	1.11707	3.65713	0.00178852	0.0113649	-1.66157
DPY19L1	1.0351	3.07904	2.10991	0.0490411	0.135909	-4.79612
TMEM129	1.03498	4.16891	5.01844	8.77124e-05	0.0011135	1.31671
SDC2	1.03379	6.83589	2.73601	0.0135219	0.0527782	-3.60744
CORO7	1.03315	0.703397	3.81232	0.00126465	0.00871518	-1.32253
COL9A3	1.03271	1.31817	2.30135	0.0334617	0.102877	-4.44971
RAI1	1.03246	1.24546	6.41336	4.75363e-06	0.000123938	4.22557
FOXP4	1.03123	2.91875	7.84048	3.1347e-07	1.97188e-05	6.9357
PTPRH	1.03116	2.70271	3.87002	0.00111166	0.00785039	-1.19611
MYRF	1.03039	2.19898	2.924	0.00902315	0.0389246	-3.22417
VAMP1	1.03024	3.27639	5.1102	7.19076e-05	0.000958261	1.51453
PKDCC	1.02904	1.74012	4.59454	0.000221833	0.00225032	0.394674
AC022335.1	1.02863	2.3838	2.34338	0.0307211	0.096606	-4.37144
SLC27A3	1.02811	2.90847	6.06929	9.5398e-06	0.000208583	3.52991
OGDHL	1.02731	5.91591	5.60445	2.50473e-05	0.000430951	2.5661
TDRD6	1.02681	0.467349	3.23144	0.00460435	0.0234638	-2.57943
KLHL36	1.02402	2.79423	3.10717	0.00605176	0.0289535	-2.84236
ENO2	1.0239	0.482771	3.29596	0.0039927	0.0209392	-2.44186
PTMS	1.02345	9.5892	5.31904	4.58985e-05	0.000687263	1.96191
GBA2	1.02331	4.62925	6.23663	6.78517e-06	0.000163297	3.87021
PRICKLE3	1.02208	1.16769	4.86874	0.000121505	0.00143027	0.992497
CHMP6	1.02185	3.56818	4.34503	0.000385427	0.00344278	-0.152454
CHAF1A	1.02166	1.52703	3.66532	0.00175612	0.0112009	-1.64372
PTGIR	1.0214	1.42531	3.67399	0.00172245	0.0110753	-1.62482
AXIN1	1.02109	1.54858	5.4459	3.50248e-05	0.000555213	2.23155
C19orf44	1.02049	0.728625	4.45492	0.000302046	0.00286478	0.0887799
AOC2	1.02024	1.35791	4.744	0.000159661	0.0017477	0.721099
LRWD1	1.01961	1.76027	5.82707	1.57223e-05	0.000300036	3.03099
ENTPD6	1.01951	3.7346	7.96719	2.49508e-07	1.67424e-05	7.16243
ARHGEF15	1.0193	1.35855	4.3375	0.000391932	0.00348257	-0.169003
MCM7	1.01869	3.70037	4.19778	0.000534844	0.00444669	-0.476105
CCDC24	1.01792	0.223289	2.62308	0.0171854	0.0633541	-3.8327
UBA7	1.01747	4.28664	4.81962	0.000135277	0.00154496	0.885763
LUC7L	1.01723	3.78939	4.70828	0.000172687	0.00186643	0.643212
NOTCH1	1.01699	2.54244	6.05971	9.72867e-06	0.000210298	3.51033
ZNF682	1.01523	1.52726	3.9071	0.00102327	0.00737316	-1.11479
ELMSAN1	1.01474	1.49357	4.102	0.000662165	0.00524482	-0.686671
PTGES2	1.01469	2.96483	3.38351	0.00328871	0.0179768	-2.25416
CAPN3	1.01468	2.79081	3.52758	0.00238746	0.0140448	-1.94314
SPATA6L	1.01353	0.326128	2.5189	0.0213857	0.0739311	-4.03676
MLLT6	1.01276	3.22107	6.86172	1.96407e-06	6.59628e-05	5.10791
ADAT2	1.01272	1.99699	3.82785	0.0012215	0.00849265	-1.28851
INCENP	1.01252	0.796784	4.85334	0.000125664	0.00146042	0.959039
RANBP10	1.01159	4.06943	4.07396	0.000704921	0.00551369	-0.74831
GPC1	1.01141	2.67921	4.22088	0.000508018	0.00425639	-0.425316
AC068533.4	1.01115	3.20066	4.33772	0.000391746	0.00348257	-0.168533
SHF	1.01114	2.90049	4.92311	0.000107916	0.00131322	1.11045
MCM5	1.01113	1.47005	2.91679	0.00916538	0.0394162	-3.23905
RGL2	1.01094	3.80958	5.47638	3.28311e-05	0.000528901	2.29607
ARSA	1.01093	4.15119	5.75815	1.81485e-05	0.000335563	2.88771
ZBED6CL	1.01005	3.24499	3.80185	0.00129458	0.00888125	-1.34545
FADS3	1.00979	1.98858	6.23237	6.84408e-06	0.000163752	3.86158
ESRP2	1.00861	3.89783	4.44814	0.000306616	0.00288855	0.0739117
HES4	1.00841	1.68566	4.34929	0.000381801	0.00342798	-0.143107
MAP3K14	1.0082	2.27317	4.41439	0.000330434	0.00304302	-0.000151071
PDLIM2	1.00817	2.06084	6.84541	2.02725e-06	6.69501e-05	5.07631
C8orf82	1.00806	3.84675	4.71289	0.000170946	0.00185098	0.653274
GSDMD	1.00788	3.94392	5.19261	6.01996e-05	0.000845997	1.69157
CHD3	1.00772	1.80401	4.12743	0.000625655	0.00502256	-0.630777
EGFL8	1.00758	2.29532	3.46468	0.00274612	0.0156288	-2.07922
PUF60	1.00726	4.26942	5.38572	3.98089e-05	0.000617869	2.10385
ADCK1	1.00722	1.30439	4.09225	0.000676739	0.00533892	-0.708122
RASSF1	1.00649	2.57056	3.80776	0.00127758	0.00879	-1.3325
STK19	1.00613	2.3282	4.34074	0.000389122	0.00346797	-0.161887
TCF3	1.00601	1.79223	6.33289	5.58687e-06	0.000139543	4.06428
SIPA1L3	1.00552	1.24251	6.34702	5.43034e-06	0.000136205	4.09266
C22orf46	1.00484	1.72303	3.09947	0.00615474	0.0293047	-2.85855
DYRK1B	1.00484	1.55457	5.63608	2.34347e-05	0.000409127	2.63252
ST3GAL4	1.00476	1.97478	3.89177	0.00105893	0.00756136	-1.14842
ANGEL1	1.0047	3.47705	6.94358	1.67627e-06	5.92207e-05	5.26598
VPS39	1.00461	3.05532	3.92908	0.00097423	0.00709245	-1.06656
FANCC	1.00434	2.94599	4.26694	0.000458514	0.00393593	-0.324071
ANKZF1	1.0034	3.32383	5.08387	7.61196e-05	0.000998881	1.45784
CAMKK2	1.00313	4.17654	2.52968	0.0209097	0.0728063	-4.01582
VPS51	1.00297	3.91549	6.06793	9.56642e-06	0.000208583	3.52713
DTX1	1.00278	3.79548	2.43587	0.0254088	0.0836649	-4.19658
SF3A2	1.0027	3.44833	5.98437	1.13564e-05	0.000232553	3.35583
MAD2L2	1.00236	2.88643	4.82378	0.000134052	0.0015354	0.894803
PPOX	1.00196	1.93583	4.89663	0.000114328	0.00136883	1.05304
SCAF1	1.00176	3.51675	6.78072	2.2995e-06	7.3788e-05	4.95057
SLC39A13	1.00159	0.931963	4.45153	0.000304324	0.00287837	0.0813401
GPATCH3	1.00117	2.80122	4.63764	0.000201724	0.00209825	0.488941
ALDH16A1	1.00091	2.99182	4.77131	0.000150377	0.0016631	0.780609
ZNF333	1.00088	0.340358	3.6527	0.00180626	0.0114349	-1.67122
GPS1	1.0006	4.11634	5.18516	6.11728e-05	0.000855628	1.67559
GPX3	1.00034	5.67548	2.73344	0.0135962	0.052981	-3.6126
AL365205.1	0.999822	4.19571	2.42115	0.0261926	0.085739	-4.22465
OGFOD2	0.998456	2.28245	4.03217	0.000773856	0.00592426	-0.840162
SETD6	0.998342	1.68861	2.78647	0.0121382	0.0486551	-3.50552
PRMT7	0.998312	1.95157	6.21037	7.15615e-06	0.000169144	3.81705
CD320	0.997773	2.88274	3.72306	0.00154369	0.0102115	-1.51772
GTF2H4	0.997735	4.03364	5.28022	4.98756e-05	0.000741214	1.87907
NPIPB11	0.997362	2.97329	4.64866	0.000196887	0.00205874	0.513025
DEF6	0.996151	1.94702	3.32257	0.00376436	0.0199174	-2.38493
FAM50A	0.995699	4.3333	4.40494	0.000337438	0.00309791	-0.0209084
CLDN15	0.995152	3.04766	5.72171	1.95839e-05	0.00035547	2.81171
RASAL3	0.994946	1.28834	3.372	0.00337376	0.0183321	-2.2789
ZNF408	0.994691	2.19841	4.64659	0.000197788	0.00206625	0.508495
CERS4	0.994348	4.51943	4.90996	0.000111053	0.00133905	1.08195
AL133352.1	0.994091	4.44266	4.14124	0.000606676	0.00490331	-0.600409
PMPCA	0.99408	4.07193	4.2306	0.000497144	0.00418298	-0.403955
PAN2	0.993722	4.82585	5.62575	2.39495e-05	0.000415066	2.61083
PLCB2	0.991491	2.29072	3.73382	0.00150706	0.0100153	-1.49423
ALKBH6	0.990328	2.36064	4.75414	0.000156145	0.00171572	0.743213
KNTC1	0.990137	0.53243	4.01668	0.000801094	0.00605865	-0.874201
MRI1	0.989134	4.19279	5.94585	1.22943e-05	0.000245814	3.27658
AGXT	0.988887	9.81498	5.56336	2.7313e-05	0.000456714	2.47968
SCAP	0.988432	4.82074	7.25295	9.28663e-07	3.95227e-05	5.85482
CTC1	0.988024	2.40127	5.80766	1.63699e-05	0.000308435	2.99068
SGTA	0.987734	4.12902	6.98117	1.55912e-06	5.6001e-05	5.33825
CCDC84	0.987574	3.32664	4.75448	0.000156029	0.00171572	0.743956
HPN	0.987209	8.02497	6.16737	7.80941e-06	0.000183128	3.7298
DAB2IP	0.987094	1.99023	2.88669	0.00978212	0.0413172	-3.30098
RFNG	0.986942	4.12758	4.29641	0.000429412	0.00373995	-0.259283
SPATA33	0.986888	0.392709	4.57863	0.000229755	0.00231371	0.359878
KCTD15	0.985828	0.924138	2.2776	0.0351092	0.106695	-4.4936
SCRN2	0.984889	3.99186	4.20593	0.000525217	0.00438197	-0.458179
AMY2B	0.984795	3.30772	4.14408	0.000602848	0.00487901	-0.594168
TRABD2B	0.984191	2.11849	2.89871	0.00953124	0.0405955	-3.27629
MUC20	0.983931	1.60785	2.62321	0.0171807	0.0633541	-3.83245
LYNX1	0.983926	4.23684	4.81588	0.000136389	0.00155468	0.877624
BOK	0.983791	5.80867	5.71061	2.00442e-05	0.000360722	2.78852
ATAD3A	0.982552	3.5944	3.44484	0.00286996	0.0162249	-2.12206
TRPM4	0.981926	1.48909	6.59546	3.30904e-06	9.64245e-05	4.58727
NOS3	0.981316	0.922033	4.57424	0.000231994	0.00233349	0.350258
SPG7	0.981313	3.54747	6.32182	5.71277e-06	0.000141373	4.04202
AARS2	0.980729	2.3996	5.02986	8.55666e-05	0.00109505	1.34137
THOP1	0.980694	3.15715	4.10515	0.000657541	0.00522596	-0.679767
PCGF2	0.98063	2.06334	3.4206	0.00302878	0.0169057	-2.17433
TYSND1	0.980349	2.92464	5.56049	2.74792e-05	0.000458634	2.47362
MYH14	0.98031	3.77343	5.68617	2.10967e-05	0.000375086	2.73743
PPAN	0.980291	2.86578	2.85274	0.0105261	0.0436774	-3.37057
GOLGA6D	0.980214	0.679988	2.38165	0.0284083	0.0911843	-4.29951
SLC19A1	0.978763	0.844186	4.45779	0.000300135	0.00285922	0.0950658
CRTC2	0.978367	3.86796	6.69113	2.74046e-06	8.35418e-05	4.77548
KMT2D	0.977759	3.16944	6.13939	8.26712e-06	0.000189379	3.67292
WDR13	0.977687	2.6696	5.50621	3.08204e-05	0.000500348	2.35913
POLM	0.977182	2.91693	5.64996	2.27613e-05	0.000399717	2.66162
STEAP3	0.976998	5.09287	4.02932	0.0007788	0.00595061	-0.84643
HERC2	0.975958	2.41427	7.70139	4.03687e-07	2.34119e-05	6.68424
WDR6	0.97583	3.33494	2.8361	0.0109102	0.0448984	-3.40456
TEAD3	0.975775	2.89694	5.46109	3.39137e-05	0.000541142	2.26371
ATP13A2	0.975716	1.4227	4.33254	0.000396276	0.00351036	-0.179903
STK24	0.975589	2.57049	4.68162	0.000183112	0.00195423	0.585017
NACC1	0.975146	3.70627	5.54038	2.8671e-05	0.000472119	2.43126
CAMK2B	0.974927	1.53161	4.5539	0.000242649	0.00241208	0.305737
EIF2B5	0.974707	3.49673	4.69457	0.00017797	0.00190792	0.613293
FCHSD1	0.974673	0.519386	3.87894	0.00108973	0.00774405	-1.17655
ACSS1	0.974036	0.902329	4.55591	0.000241579	0.00240547	0.310119
SLC26A1	0.973252	2.92756	4.18393	0.000551606	0.00454767	-0.506554
IFT172	0.97275	1.53086	5.92208	1.29128e-05	0.000255018	3.22756
PPP1R3E	0.972364	2.06043	4.13074	0.000621055	0.00500591	-0.623502
CRYGS	0.971621	2.5103	3.66815	0.00174505	0.0111788	-1.63755
SEC14L3	0.971518	#NAME?	3.00492	0.00792969	0.0352039	-3.0646
PPP1R3F	0.97151	0.88324	4.78879	0.000144726	0.00162019	0.818666
GRASP	0.971503	0.369666	3.59245	0.00206612	0.0126358	-1.80234
RNF123	0.971463	3.96728	9.34598	2.37706e-08	3.87136e-06	9.48704
TSPAN9	0.9712	4.75354	5.25912	5.21842e-05	0.000763121	1.83396
SLC22A7	0.970029	8.03744	4.28418	0.000441257	0.00381812	-0.28617
GPLD1	0.968853	4.69838	4.8121	0.000137524	0.00156312	0.869386
GTPBP6	0.968304	4.67796	4.912	0.000110561	0.00133583	1.08637
PLXND1	0.968102	2.48068	6.1408	8.24353e-06	0.000189203	3.67577
TBC1D10B	0.967974	2.27353	6.4377	4.52781e-06	0.000119095	4.27417
RBM6	0.967613	5.18631	4.70759	0.000172949	0.00186742	0.641703
NAP1L4	0.967464	4.3406	4.4762	0.000288142	0.00276045	0.135455
DPP9	0.967461	4.33708	5.72932	1.92749e-05	0.000350934	2.82758
SLC25A37	0.967067	3.05047	3.09233	0.00625189	0.0295897	-2.87357
RTN4RL1	0.966722	1.12789	2.83873	0.0108487	0.0446916	-3.3992
BCL9L	0.966625	2.51368	4.97411	9.65785e-05	0.00119606	1.22088
CDK16	0.96654	2.95864	6.02621	1.04206e-05	0.000220838	3.44172
COL6A1	0.966201	5.3957	4.80924	0.000138388	0.00157143	0.863167
TFEB	0.96572	1.29636	7.12934	1.17398e-06	4.65248e-05	5.62118
TNIP1	0.965341	4.28065	4.01778	0.000799115	0.00605139	-0.871768
PHF8	0.964958	2.86099	5.19069	6.04487e-05	0.000847493	1.68745
RNF166	0.964823	2.3254	2.89201	0.00967035	0.0410317	-3.29006
TRAF3	0.963946	1.78886	2.69467	0.0147669	0.0564694	-3.69036
TMEM184B	0.963622	1.8181	5.74368	1.8705e-05	0.000344782	2.85755
ARL16	0.963257	3.09126	3.28056	0.00413097	0.0215031	-2.47475
C17orf80	0.962468	2.36406	2.51492	0.0215644	0.0743343	-4.0445
HTT	0.962448	2.80332	7.06095	1.33775e-06	5.05992e-05	5.49097
ADCY1	0.962316	4.64119	4.08807	0.000683083	0.0053676	-0.717313
ARAP3	0.961844	1.01273	4.15781	0.000584675	0.00476763	-0.563985
DBNL	0.961377	3.14046	6.88732	1.86893e-06	6.42187e-05	5.15745
STAC3	0.960889	2.11499	2.87921	0.00994158	0.0418391	-3.31634
CTBP1	0.959985	4.08774	5.11411	7.13027e-05	0.000952519	1.52294
MAP7D1	0.959211	1.94049	3.23794	0.00453877	0.0232292	-2.5656
RPS6KA4	0.959037	2.26397	5.58981	2.58313e-05	0.000437476	2.53534
DHX38	0.958969	3.35449	4.86755	0.000121822	0.00143258	0.989909
CC2D1B	0.95852	2.14373	4.19046	0.000543636	0.0045009	-0.492194
TRIM28	0.958121	4.44844	5.4676	3.34485e-05	0.000536146	2.27749
NAB2	0.957915	3.67012	2.89754	0.00955525	0.0406449	-3.27868
AGPAT2	0.957864	5.9344	3.22879	0.00463127	0.0235405	-2.58505
FASN	0.957284	6.86868	3.10773	0.00604435	0.0289297	-2.84118
EIF4G1	0.956862	5.69241	4.86925	0.000121369	0.00143009	0.993608
COLGALT1	0.956488	4.19042	6.21189	7.13412e-06	0.000168959	3.82013
ARHGAP27	0.956403	0.799883	3.91465	0.00100615	0.00726299	-1.09822
ATOH7	0.956268	#NAME?	2.31211	0.0334815	0.102885	-4.41856
SIX5	0.956084	2.81567	4.52964	0.000256014	0.00251966	0.25259
HDHD5	0.95596	3.57485	4.21851	0.00051071	0.00426992	-0.430532
GIT1	0.955849	1.59825	5.07504	7.75884e-05	0.00101257	1.43881
ECE1	0.955154	4.20704	6.74516	2.465e-06	7.69196e-05	4.88121
ABHD14A-ACY1	0.953802	4.52096	2.39991	0.027363	0.0886912	-4.26498
ARHGEF37	0.953641	1.26696	2.47878	0.0232484	0.0786121	-4.11431
ZNF787	0.953131	3.54074	5.11277	7.15087e-05	0.000954172	1.52007
MFGE8	0.952577	0.645469	2.29597	0.0338283	0.103656	-4.45967
TMEM175	0.95243	3.14003	5.36856	4.1292e-05	0.000636764	2.06737
TBC1D3F	0.952199	1.78146	2.63724	0.0166791	0.061852	-3.80469
LIN7B	0.951985	1.59588	3.56777	0.00218296	0.0131475	-1.85595
ZSCAN18	0.951726	1.70705	5.62002	2.42396e-05	0.000419483	2.59881
TRABD	0.951686	3.5721	4.25758	0.000468159	0.0039963	-0.344635
C19orf25	0.951489	1.66314	5.51108	3.0504e-05	0.000496797	2.36942
GTPBP2	0.950973	3.09518	4.18734	0.000547424	0.00452595	-0.499045
FIZ1	0.950537	1.35341	4.19522	0.000537897	0.00446582	-0.481721
SREBF2	0.950121	4.85016	3.33285	0.0036796	0.0195823	-2.3629
SPSB2	0.949783	1.59156	3.29927	0.00396356	0.0208139	-2.43478
DOK4	0.948954	3.84088	4.91895	0.000108898	0.00131977	1.10143
CDK18	0.948519	1.34206	2.46092	0.0241257	0.0807292	-4.14864
VEGFA	0.948392	5.40835	4.17177	0.000566759	0.00464703	-0.533288
SLC16A11	0.948165	2.1844	2.66118	0.0158549	0.0595384	-3.75716
FBXO44	0.947929	3.02628	4.20387	0.000527632	0.00439594	-0.462707
BCR	0.947471	2.24859	5.59676	2.54558e-05	0.000434209	2.54996
LIMK2	0.947048	1.52264	3.66368	0.00176255	0.0112359	-1.64729
RGS14	0.946933	3.83205	4.70043	0.000175692	0.0018869	0.626084
SLC46A1	0.946583	4.67334	4.53772	0.000251485	0.00248331	0.270282
TRIO	0.946064	2.25784	6.06136	9.69585e-06	0.000209971	3.51371
TOM1L2	0.946046	2.32699	5.36854	4.12941e-05	0.000636764	2.06732
PPP6R1	0.945508	3.46927	5.83736	1.53897e-05	0.000295506	3.05234
RAB40C	0.945157	2.79484	5.14655	6.64808e-05	0.000909165	1.59269
ZC3H18	0.943755	2.33898	4.41509	0.000329921	0.00304065	0.00138611
PTPRS	0.943206	1.68096	3.377	0.00333656	0.0181882	-2.26816
CNOT3	0.942958	2.87244	6.05307	9.862e-06	0.000212364	3.49674
GLTPD2	0.942103	6.11578	3.70115	0.00162109	0.010578	-1.56555
RNF25	0.941927	2.8223	3.81631	0.00125341	0.00864876	-1.31379
PIM3	0.941539	4.31576	4.67503	0.000185787	0.00197569	0.57062
SOAT2	0.94057	1.27516	2.40405	0.0271313	0.0881563	-4.25714
CLASP1	0.940522	3.02751	3.62392	0.00192606	0.0120268	-1.73389
PHF19	0.940323	0.325072	4.03455	0.000769745	0.00590039	-0.834921
RNF43	0.939973	2.59189	2.77485	0.0124441	0.0496636	-3.52904
TNKS1BP1	0.939336	4.78009	4.43895	0.000312925	0.00292482	0.0537432
ATP6V0A1	0.939027	2.29385	4.80415	0.000139937	0.00158448	0.852106
PHYKPL	0.938066	3.91685	6.86402	1.9553e-06	6.58543e-05	5.11237
CYTH1	0.937876	4.08282	5.23336	5.51502e-05	0.000787132	1.77887
GCKR	0.937454	6.86227	5.08586	7.5793e-05	0.000996384	1.46212
PI4KA	0.936689	2.97845	6.01463	1.06712e-05	0.000221426	3.41798
SALL4	0.936629	0.152979	2.53234	0.0207941	0.072435	-4.01066
EXOC3L2	0.936614	1.07674	3.32142	0.00377399	0.0199418	-2.3874
PEAR1	0.935498	0.292364	3.0085	0.00750897	0.033752	-3.04896
PEX16	0.935128	3.65006	4.70447	0.000174138	0.0018753	0.634901
NPIPB13	0.93509	2.89111	3.57565	0.00214494	0.0129645	-1.83883
IFT80	0.934035	2.09978	2.68823	0.0149704	0.0571009	-3.70324
PRKCZ	0.933996	2.49771	6.88127	1.89098e-06	6.44178e-05	5.14575
AGBL2	0.933252	2.17359	3.07066	0.00655565	0.0306063	-2.91904
ZNF718	0.933025	0.363286	3.41938	0.00303702	0.0169278	-2.17696
BSDC1	0.933024	4.55861	4.70718	0.000173107	0.00186742	0.640801
VWA1	0.932911	3.52148	4.86149	0.000123445	0.00144595	0.976747
WIZ	0.932851	2.42768	5.26372	5.16716e-05	0.000759362	1.8438
FAM20C	0.932155	4.7514	5.74055	1.88279e-05	0.000345973	2.85101
FUZ	0.931381	2.08261	5.60116	2.52214e-05	0.000432071	2.55919
TMUB1	0.931319	5.11628	6.28256	6.18339e-06	0.000150336	3.96297
IRF7	0.931196	4.12578	3.51537	0.00245327	0.0143608	-1.9696
JRK	0.931029	1.06579	4.29274	0.000432935	0.00376255	-0.267357
ARHGEF25	0.930938	1.3047	3.82575	0.00122726	0.00851773	-1.29312
RPUSD1	0.930845	1.73252	4.42854	0.000320231	0.00298049	0.0308951
RBM19	0.929915	2.72903	4.79391	0.000143111	0.00160969	0.829815
DOCK5	0.929047	3.17186	7.08067	1.28823e-06	4.97264e-05	5.52858
PWWP2B	0.928787	1.28178	2.77396	0.0124679	0.0497251	-3.53084
MVB12B	0.926174	1.77208	4.44085	0.000311608	0.0029171	0.0579191
DOCK6	0.925132	2.11904	4.60801	0.000215337	0.00219943	0.424155
PDXK	0.924748	3.82375	4.79194	0.00014373	0.00161361	0.825523
ACACB	0.92468	5.16288	5.76923	1.77338e-05	0.000329895	2.91078
DDX42	0.924132	3.48345	4.62086	0.000209323	0.00215467	0.452252
PGAP3	0.923134	4.13949	2.50296	0.0221082	0.0757034	-4.06764
STAT6	0.9224	5.05937	6.44946	4.42271e-06	0.000117434	4.29762
NELFA	0.92189	2.31818	5.95362	1.2099e-05	0.000243804	3.29258
CHKA	0.921575	4.47615	3.55596	0.00224119	0.0134032	-1.88159
RABEP2	0.921277	1.4338	4.51827	0.000262534	0.00257705	0.227667
DTX2	0.920661	1.45001	5.95798	1.19907e-05	0.000242858	3.30155
KDM5C	0.920556	3.4638	4.89128	0.000115673	0.00138353	1.04141
DDR1	0.920225	0.616758	3.40918	0.00310659	0.0172429	-2.19893
ZFP41	0.919611	0.85772	3.8313	0.00121213	0.00843834	-1.28096
CAMTA2	0.919532	2.58006	6.30824	5.8712e-06	0.000143923	4.01471
RAPGEF1	0.918754	3.39653	5.12602	6.94915e-05	0.000938846	1.54857
KHK	0.917999	7.35936	4.12903	0.000623429	0.00501547	-0.627264
ISOC2	0.917751	5.2625	5.5976	2.54111e-05	0.00043407	2.55171
AL590714.1	0.917073	#NAME?	2.29926	0.034354	0.104888	-4.44215
IFNLR1	0.916794	2.69516	3.77408	0.00137743	0.00934215	-1.40621
MXD4	0.916542	3.32475	6.90249	1.81482e-06	6.27221e-05	5.18676
CHAD	0.915716	4.22518	4.18306	0.000552682	0.00454767	-0.508476
CLN8	0.915665	2.66482	4.78644	0.000145471	0.00162701	0.813561
GOLGA8M	0.915659	1.51053	2.87813	0.00996483	0.0418924	-3.31856
NME3	0.915602	2.91888	3.89535	0.00105048	0.00750549	-1.14055
BAX	0.915559	3.59317	3.57207	0.00216213	0.013045	-1.84661
PARP3	0.915459	4.62875	4.38219	0.000354903	0.00324074	-0.070844
BTAF1	0.914818	4.01061	4.26197	0.000463604	0.00397103	-0.334978
SYT7	0.914661	5.18514	2.98192	0.00795649	0.0352916	-3.10425
TSTA3	0.914482	3.85859	5.07564	7.74874e-05	0.00101236	1.44011
SCMH1	0.914325	2.59076	6.73358	2.5215e-06	7.84769e-05	4.85859
EP400	0.914274	1.99086	5.07188	7.81204e-05	0.00101728	1.43201
TIAF1	0.91402	3.35508	2.69061	0.0148948	0.0568854	-3.69847
GMPPB	0.913965	2.49754	2.27586	0.0352324	0.106884	-4.4968
CCDC120	0.913732	0.665428	4.78275	0.000146651	0.00163713	0.805532
UNC45A	0.9135	2.39227	3.99422	0.000842304	0.00631807	-0.923545
NUDT16L1	0.912882	2.88965	3.0261	0.00722617	0.0328284	-3.01226
CLEC16A	0.912751	1.60699	6.68506	2.77333e-06	8.42487e-05	4.76357
ZNF491	0.911974	1.06654	5.01856	8.76891e-05	0.0011135	1.31697
DHX16	0.911515	4.24698	5.24693	5.3567e-05	0.000773825	1.8079
ARRDC2	0.91046	2.31321	3.50995	0.00248303	0.0144922	-1.98133
FAM160A2	0.910457	4.33316	5.86705	1.44702e-05	0.000280283	3.11385
SNX8	0.910216	1.79501	4.27662	0.000448737	0.00387158	-0.30278
SSH3	0.910146	2.57861	3.19643	0.00497372	0.0248875	-2.65378
NUBP2	0.909679	2.63239	5.21949	5.68183e-05	0.000807064	1.74917
ANKMY1	0.909665	0.386401	7.53905	5.44086e-07	2.78821e-05	6.38728
PES1	0.909455	3.89153	4.19401	0.00053935	0.00447476	-0.484384
SZT2	0.909178	1.68525	6.15946	7.936e-06	0.00018464	3.71374
CHDH	0.908972	5.1212	3.59395	0.00205921	0.0126131	-1.79908
MICALL1	0.908756	1.20939	4.01919	0.000796607	0.00604385	-0.868676
GMEB2	0.908731	2.02452	5.11892	7.05658e-05	0.000946904	1.53329
SIPA1	0.908599	2.64711	5.06579	7.91574e-05	0.00102536	1.41888
FN3K	0.908279	5.38667	5.94555	1.23021e-05	0.000245814	3.27595
ST3GAL2	0.908124	2.11414	3.91536	0.00100456	0.00726033	-1.09667
TMEM104	0.90791	2.0368	2.27159	0.0355377	0.107563	-4.50467
CALCOCO1	0.907308	3.23943	3.83506	0.00120199	0.00838644	-1.27273
ZNF691	0.906752	3.63998	3.67846	0.00170534	0.0109831	-1.61506
CXXC1	0.906743	3.63178	5.0189	8.76261e-05	0.0011135	1.31769
RABL2A	0.905228	1.45038	4.54403	0.000248	0.00245911	0.284111
UNC119	0.905168	1.66781	4.49956	0.000273623	0.00265994	0.186673
POMGNT1	0.904877	3.40472	4.3022	0.00042392	0.00370043	-0.246562
CBS	0.904845	5.6362	3.10621	0.00606445	0.0290025	-2.84437
LMNB2	0.904422	1.9359	4.09418	0.00067383	0.00532303	-0.703877
PPP5C	0.904267	3.0108	5.9391	1.2467e-05	0.000248691	3.26265
RXRA	0.903893	5.70693	7.24282	9.4661e-07	3.99087e-05	5.83574
TMEM63B	0.903722	5.0249	4.86076	0.000123641	0.00144681	0.975174
GPAT4	0.903603	3.8247	4.91353	0.000110192	0.00133273	1.08969
ZC3H7B	0.903243	4.31163	5.82109	1.5919e-05	0.000301999	3.01857
STRN4	0.90319	2.51985	6.41074	4.7787e-06	0.000124319	4.22032
CGN	0.902982	5.38764	5.46322	3.37607e-05	0.000540216	2.26822
DHX30	0.902194	3.06641	5.02006	8.74041e-05	0.0011135	1.32022
RGP1	0.901799	2.97148	2.61974	0.0173071	0.0636466	-3.83931
KIAA1522	0.901648	2.89768	6.55851	3.56014e-06	0.000100538	4.51425
IFT122	0.901418	1.18895	4.65277	0.000195113	0.00204379	0.522008
LZTS2	0.899512	2.17226	5.16105	6.44338e-05	0.000889725	1.62384
SCNN1A	0.899404	0.269331	2.9134	0.00923292	0.0396321	-3.24604
TRPV4	0.899194	3.30218	3.33687	0.00364701	0.0194524	-2.3543
TBC1D16	0.898471	1.54455	4.4861	0.000281894	0.00271636	0.157169
CCDC38	0.898283	0.488414	3.36836	0.00340115	0.0184388	-2.28673
HDAC7	0.897965	1.59359	5.00742	8.9836e-05	0.00113262	1.2929
RGMB	0.897634	1.24087	2.47199	0.0235785	0.0793445	-4.12738
TESK1	0.896347	3.09804	6.54345	3.66806e-06	0.00010213	4.48443
TPGS1	0.89623	1.94151	4.29088	0.000434732	0.00377265	-0.27145
DCAF15	0.89573	2.53085	5.4189	3.70936e-05	0.00058257	2.17431
NDUFV1	0.895727	5.29199	4.22621	0.000502019	0.00421547	-0.413589
PPP1R16A	0.89557	4.29651	4.6045	0.000217013	0.00221275	0.416465
SERPINF2	0.895365	8.79262	5.70816	2.01472e-05	0.000360739	2.7834
TXNRD2	0.894894	3.09351	4.71675	0.000169505	0.00183705	0.661676
CLDN14	0.894753	4.65059	4.3418	0.000388207	0.00346241	-0.159559
PLCG1	0.894275	2.21511	3.85784	0.00114234	0.00802205	-1.22281
BAIAP2L1	0.894252	4.26221	5.68478	2.11582e-05	0.000375086	2.73452
ZFYVE28	0.894236	0.848371	4.63491	0.000202941	0.00210906	0.482976
FAM3A	0.894124	3.15424	4.33498	0.00039413	0.00349427	-0.174533
RHOF	0.893903	0.409648	3.28307	0.00410815	0.0213937	-2.4694
UCKL1	0.893812	4.17657	6.50963	3.92296e-06	0.000107963	4.41735
GDI1	0.892977	4.46503	5.25568	5.25706e-05	0.000765946	1.82661
UBALD1	0.892971	2.9089	3.64419	0.0018409	0.0115985	-1.68976
GNL1	0.892048	2.67672	4.47826	0.000286834	0.00275236	0.13996
SHTN1	0.891787	3.74304	2.5675	0.0193179	0.068805	-3.94204
CBX7	0.891761	2.85945	3.71998	0.00155436	0.0102381	-1.52446
AGFG2	0.891685	4.14776	5.34009	4.38792e-05	0.00066456	2.00677
SLC27A4	0.891285	3.6582	4.11203	0.000647515	0.00517707	-0.664626
NOL3	0.89073	2.18832	2.87963	0.00993267	0.0418164	-3.31549
MSTO1	0.890114	2.57384	2.93369	0.00883555	0.0383061	-3.20416
LMF2	0.889738	4.55322	4.35518	0.000376843	0.0033993	-0.130178
C11orf21	0.889325	0.223284	2.20019	0.0410122	0.119421	-4.63489
PANK4	0.889236	2.23246	4.90776	0.000111588	0.00134278	1.07717
KLF13	0.889064	3.84262	3.00144	0.00762536	0.0341333	-3.06366
CXCL2	0.888632	6.60927	2.43636	0.0253836	0.0836396	-4.19566
PPP1R15A	0.888391	3.03209	3.99026	0.00084977	0.00635803	-0.932223
RNF208	0.888051	3.49598	3.63687	0.00187123	0.0117585	-1.7057
SPATA20	0.884086	3.79775	4.0475	0.000747824	0.00577563	-0.806482
WWP2	0.883965	1.80022	3.67129	0.00173286	0.0111242	-1.6307
TRIM3	0.883902	1.45011	3.87625	0.0010963	0.00777852	-1.18245
QSOX2	0.882697	2.71641	5.35686	4.23358e-05	0.000649459	2.04247
FRMD8	0.882558	2.25327	5.21479	5.73958e-05	0.000811159	1.73909
DYNC1H1	0.882519	3.83579	5.72826	1.93175e-05	0.000351171	2.82538
TMEM161A	0.8825	2.93213	6.5735	3.45595e-06	9.91939e-05	4.5439
BORCS8	0.882254	1.86029	5.7373	1.8956e-05	0.000347253	2.84424
KCTD17	0.881953	0.557954	3.54723	0.00228519	0.0136115	-1.90053
FLNA	0.881807	3.28977	4.34778	0.000383081	0.00343214	-0.146416
ALPK3	0.881479	0.336806	3.03401	0.00710248	0.0323903	-2.99575
LETM1	0.88146	2.98979	4.91896	0.000108897	0.00131977	1.10145
ASB6	0.881277	1.74157	2.95392	0.00845596	0.0371107	-3.16232
POLG	0.881276	3.40778	5.70022	2.04846e-05	0.000366227	2.76682
DPH7	0.880114	2.93932	4.29707	0.000428788	0.00373744	-0.257847
CCDC124	0.879872	4.82849	4.09734	0.000669093	0.00528938	-0.696927
FUT6	0.879258	1.06758	2.95675	0.00840412	0.0368968	-3.15646
MMS19	0.878678	2.91888	6.01461	1.06718e-05	0.000221426	3.41792
PIM1	0.878476	3.5183	2.46831	0.0237591	0.0797718	-4.13445
PLD6	0.878308	#NAME?	3.56115	0.00238388	0.0140307	-1.8811
DENND3	0.878027	0.256107	3.0861	0.0063378	0.029889	-2.88665
DAZAP1	0.87801	3.81785	5.02669	8.61576e-05	0.00110143	1.33451
FITM1	0.877642	3.03483	4.86516	0.000122458	0.0014358	0.984728
LEMD2	0.876789	2.38805	3.11657	0.00592831	0.0285005	-2.82258
NPHP3	0.876166	2.29763	3.05581	0.00677201	0.03134	-2.95015
SELENBP1	0.87569	7.16766	6.62878	3.09828e-06	9.1859e-05	4.65297
DGCR2	0.875426	3.50843	7.00543	1.48805e-06	5.37732e-05	5.38478
ZBTB22	0.875227	3.06201	4.10777	0.000653708	0.00521067	-0.674005
MLST8	0.874713	2.4813	5.43174	3.60945e-05	0.000569891	2.20154
SPNS2	0.874391	1.27199	4.34798	0.000382911	0.00343214	-0.145977
NELFB	0.874384	3.94639	5.00859	8.96079e-05	0.00113262	1.29543
SMO	0.874358	4.58799	4.03075	0.000776311	0.00593541	-0.843281
TTLL11	0.874253	0.358533	2.64913	0.0162646	0.0607126	-3.78109
ABL1	0.874101	2.22373	3.56517	0.00219563	0.0131971	-1.86159
IKBKB	0.873949	2.27523	4.25143	0.000474613	0.00403625	-0.358157
SMG6	0.873884	2.02152	6.08443	9.24882e-06	0.000205193	3.56085
KDM2B	0.873476	1.55391	4.46349	0.000296368	0.00282786	0.107575
COMTD1	0.873274	3.02705	3.46	0.0027749	0.0157551	-2.08935
HDGFL2	0.873272	3.63242	3.76652	0.00140088	0.00947929	-1.42274
TRAPPC9	0.87247	1.79201	5.59954	2.53076e-05	0.000432923	2.55578
TMEM200B	0.872098	2.49351	3.02336	0.00726951	0.0329875	-3.01798
NFKBIL1	0.871561	3.45333	3.92617	0.000980594	0.00711739	-1.07295
FBXW5	0.871458	5.89576	6.07337	9.46051e-06	0.000207646	3.53825
FOSL2	0.870646	2.07567	2.77208	0.0125184	0.0498742	-3.53466
GTF3C5	0.870537	3.75417	5.16235	6.42543e-05	0.000888278	1.62662
MLXIP	0.870449	3.20538	5.23427	5.5043e-05	0.000786546	1.78081
C7orf26	0.869743	3.08453	4.35648	0.000375754	0.00339463	-0.127316
NPC1L1	0.86972	4.56581	3.04409	0.00694781	0.0319333	-2.97468
GALNS	0.869174	1.81273	4.4162	0.00032911	0.00303552	0.00382294
MAP3K11	0.868374	3.54384	5.02586	8.63126e-05	0.00110222	1.33272
GPRC5C	0.86799	4.52248	3.92883	0.000974771	0.00709245	-1.0671
ATAT1	0.867921	1.72161	4.80623	0.0001393	0.00157878	0.856635
FOXK1	0.867881	1.94642	7.22889	9.71854e-07	4.03529e-05	5.80952
RAC3	0.867699	3.33794	3.8794	0.0010886	0.00774166	-1.17554
NPIPA3	0.867465	#NAME?	3.51623	0.00375138	0.0198576	-2.11295
VPS16	0.867299	3.83843	4.36113	0.000371892	0.00337513	-0.117098
DNA2	0.867069	2.10767	5.20288	5.88842e-05	0.00082849	1.71358
RAB24	0.866936	3.75397	2.91771	0.00914709	0.0393735	-3.23715
LRP5	0.866812	5.35559	6.48268	4.13911e-06	0.000112351	4.3638
NR6A1	0.866696	1.42722	4.2752	0.000450155	0.00387819	-0.305897
FAM189B	0.866301	1.95006	6.71547	2.61259e-06	8.08883e-05	4.82317
ARIH2	0.865755	4.10724	4.27399	0.000451378	0.0038859	-0.308576
ACBD4	0.865062	5.32523	3.97366	0.000881877	0.0065529	-0.968689
SETD4	0.865017	2.02683	5.98402	1.13645e-05	0.000232553	3.35511
FBXL12	0.864993	2.82086	2.61539	0.0174667	0.0640337	-3.8479
SMOC1	0.864556	5.6261	4.51222	0.000266066	0.00260351	0.214422
PLEKHA7	0.864459	2.38322	4.79748	0.000141997	0.00160171	0.83758
SIRT6	0.864159	2.17087	3.97762	0.000874118	0.00650745	-0.960001
C19orf48	0.864108	2.20704	3.92531	0.00098247	0.00712248	-1.07483
TSSC4	0.863834	3.01017	3.57687	0.00213915	0.0129492	-1.8362
ABCF3	0.863423	3.8759	4.97875	9.56085e-05	0.0011885	1.23092
ARHGEF11	0.86314	2.96999	6.09041	9.13638e-06	0.000203413	3.57306
SREBF1	0.862939	5.11812	3.32894	0.00371166	0.0197264	-2.3713
SAFB	0.862536	4.31238	4.4438	0.000309584	0.0029073	0.0643738
PDLIM7	0.86209	1.47306	4.93002	0.000106304	0.00129892	1.12542
DGAT1	0.861937	3.95659	5.44783	3.48819e-05	0.000554427	2.23563
COG4	0.860884	3.7488	4.73482	0.000162909	0.00177619	0.701095
GOLGA6A	0.860328	1.8795	2.75927	0.0128661	0.0509375	-3.56054
AKAP8	0.859753	3.75887	4.67125	0.000187337	0.00198684	0.562373
ASXL1	0.858983	3.80159	5.80059	1.66125e-05	0.000312509	2.976
EEPD1	0.858884	3.02489	3.04796	0.00688931	0.0317592	-2.96659
SMTN	0.858467	1.59879	3.74158	0.00148116	0.00989299	-1.47727
ACIN1	0.858406	4.47731	4.7011	0.000175433	0.00188583	0.627545
TEP1	0.858298	2.00727	4.08645	0.000685545	0.00538338	-0.720857
RRP7A	0.857162	3.81539	4.3272	0.000401006	0.00353414	-0.191633
SH3RF2	0.857149	2.27892	3.30095	0.00394883	0.0207549	-2.43118
TLE3	0.857068	0.413678	2.944	0.00864008	0.0376823	-3.18285
GAS2L1	0.856896	1.69372	4.93091	0.000106099	0.00129774	1.12734
SUV39H1	0.856744	1.71384	2.44126	0.0251278	0.0831232	-4.1863
CPLX1	0.856425	2.01091	3.42987	0.00296707	0.0166237	-2.15436
GPR137	0.856077	2.49016	4.76975	0.000150893	0.00166726	0.777202
RNF126	0.855478	3.63487	5.57436	2.66867e-05	0.000449199	2.50283
RCOR3	0.854967	3.1366	2.65985	0.0158997	0.0596502	-3.75981
ARMC7	0.854757	2.43982	3.59791	0.00204111	0.0125474	-1.79047
SAP30BP	0.854524	2.96636	4.35863	0.000373964	0.00338619	-0.122595
KLC4	0.854419	4.87298	5.17795	6.21302e-05	0.000865963	1.66011
TBCD	0.854384	2.41411	6.92917	1.72356e-06	6.04465e-05	5.23823
MAPK8IP1	0.854196	2.34894	4.77458	0.000149301	0.00165763	0.787742
TMC6	0.853294	1.15225	3.72968	0.00152104	0.0100913	-1.50326
SHB	0.853172	4.50898	3.12806	0.00578062	0.0279373	-2.79835
KIAA0319L	0.85256	3.82042	6.76247	2.38294e-06	7.53478e-05	4.915
SPATA13	0.852331	3.87038	2.61005	0.0176643	0.0646186	-3.85843
DUSP28	0.852246	1.31915	3.75867	0.00142566	0.00958151	-1.4399
USP40	0.851966	3.54345	5.16777	6.35079e-05	0.000880006	1.63826
TBC1D8	0.851887	3.54878	5.27885	5.00222e-05	0.000742464	1.87614
GCN1	0.851632	3.79665	5.83024	1.56191e-05	0.000299027	3.03756
PEX14	0.851234	3.89851	5.17049	6.31366e-05	0.000875882	1.64411
PGP	0.850586	2.77952	3.5118	0.00247284	0.0144541	-1.97733
TUBG2	0.850306	2.79694	4.05545	0.000734667	0.00569391	-0.789008
NSD2	0.850093	0.789491	5.29048	4.87917e-05	0.000726923	1.90097
ABHD17A	0.849309	3.18072	3.6718	0.00173088	0.0111175	-1.62959
RING1	0.849301	5.68597	3.89856	0.00104299	0.00746992	-1.13352
HSH2D	0.849196	0.607076	2.39771	0.027487	0.0890201	-4.26914
KAT8	0.84905	3.63227	6.20058	7.29978e-06	0.000171856	3.7972
CYB5R3	0.848508	4.13329	5.09145	7.48813e-05	0.000986989	1.47417
NECAB2	0.84827	2.93378	2.11753	0.0483116	0.134424	-4.78267
ENKD1	0.848135	2.77223	3.52152	0.0024199	0.0142005	-1.95627
RBCK1	0.848073	4.83933	5.22116	5.66152e-05	0.000805142	1.75274
C17orf107	0.847932	1.70094	2.22568	0.0389748	0.115123	-4.58868
ITIH4	0.847747	9.63299	3.7541	0.00144031	0.00965625	-1.44991
TTC31	0.847657	3.24198	3.97485	0.000879541	0.00654372	-0.966082
ASGR1	0.847639	8.13159	4.79489	0.000142804	0.00160777	0.831946
KCTD11	0.847522	2.22435	3.35135	0.00353184	0.01894	-2.32324
MMP15	0.847255	4.46138	4.29611	0.000429705	0.00373995	-0.259958
STARD8	0.847036	2.15544	3.64959	0.00181886	0.0114984	-1.678
PIGG	0.846921	2.14962	5.9802	1.14542e-05	0.000233583	3.34727
ARID3C	0.846921	3.37078	3.84777	0.00116834	0.00817079	-1.24488
BAP1	0.846801	3.49316	4.58965	0.000224238	0.00226891	0.38398
CDC42BPB	0.846291	4.37286	6.7686	2.35457e-06	7.50497e-05	4.92695
FGD3	0.845911	0.596498	3.02649	0.00721999	0.0328254	-3.01144
ARFGAP2	0.845687	4.81872	4.93998	0.000104022	0.00127628	1.14701
RSRP1	0.845366	3.91088	2.86835	0.0101774	0.0425755	-3.33861
DUS1L	0.844359	4.12226	4.57873	0.000229707	0.00231371	0.360082
RGPD8	0.844253	2.81586	2.68864	0.0149573	0.0570691	-3.70241
TOR4A	0.844072	0.816307	3.25104	0.00440935	0.0226644	-2.5377
ZNF142	0.844001	1.29562	5.49387	3.16361e-05	0.000511034	2.33307
TSPAN17	0.843396	2.95115	3.29366	0.00401302	0.0210058	-2.44676
CEBPB	0.843257	6.87838	4.95943	9.97104e-05	0.00123015	1.18912
VASH1	0.843222	1.94767	2.94423	0.00863589	0.0376778	-3.18239
GCHFR	0.843121	6.12875	4.42313	0.000324092	0.00299855	0.0190309
CCDC106	0.842718	3.35589	4.4756	0.000288522	0.00276187	0.134147
SLC39A7	0.842619	6.39663	3.03914	0.00702336	0.0321383	-2.98503
EFNA1	0.842414	5.36857	2.81527	0.0114103	0.0464419	-3.44701
ZNF250	0.842238	0.454318	2.3891	0.0279773	0.0900626	-4.28543
WDTC1	0.84219	3.16248	2.52691	0.0210312	0.0730468	-4.02121
TBX19	0.841909	0.584266	2.65008	0.0162321	0.0606676	-3.77922
CCS	0.841683	5.27833	4.03975	0.000760865	0.00585118	-0.823501
SMPD4	0.841483	3.0512	5.04565	8.26879e-05	0.00106278	1.37543
PFKFB3	0.84074	1.78833	3.4079	0.00311544	0.0172839	-2.20169
RTL10	0.84064	2.61518	6.57832	3.42315e-06	9.91939e-05	4.55342
CDK9	0.83936	4.91005	4.79644	0.000142321	0.00160384	0.835317
RDH13	0.838642	1.30641	5.15788	6.48764e-05	0.00089376	1.61703
TTLL12	0.838402	3.27618	4.60655	0.000216032	0.00220464	0.420958
USF2	0.838	4.45238	4.68995	0.000179787	0.00192393	0.603209
SCARB1	0.837086	5.3769	4.97847	9.56674e-05	0.0011885	1.23031
PACS1	0.837064	0.496362	3.75911	0.00142429	0.00957769	-1.43896
ZER1	0.836578	4.06396	5.26895	5.10954e-05	0.000753689	1.85498
LRP3	0.836434	3.5362	4.91123	0.000110746	0.00133671	1.0847
WDR4	0.836263	1.71847	2.79576	0.0118986	0.0478723	-3.48667
NUP188	0.835909	2.0873	6.41741	4.71527e-06	0.000123288	4.23366
TCTEX1D1	0.835341	3.23895	2.69155	0.0148651	0.0567904	-3.6966
GCAT	0.835039	5.33455	4.1241	0.000630315	0.00504974	-0.638091
OGFOD3	0.834755	2.52511	6.39398	4.94186e-06	0.000127726	4.18679
EXOC3	0.834571	3.09877	5.27576	5.03543e-05	0.000746462	1.86954
C1orf35	0.834528	2.77775	4.10708	0.000654715	0.0052136	-0.675522
CTDP1	0.834473	1.67551	4.35601	0.000376147	0.0033956	-0.12835
SARS2	0.833654	2.84435	3.63451	0.00188109	0.0118142	-1.71083
DNAJC5	0.833394	3.94528	5.34727	4.32115e-05	0.00065612	2.02206
PRR14	0.833144	3.20999	5.89751	1.35856e-05	0.000266358	3.17685
NPIPA5	0.833107	3.89675	3.86518	0.00112375	0.00791956	-1.20672
SAFB2	0.832967	4.59601	5.5763	2.65775e-05	0.000448198	2.50692
NPRL3	0.831568	2.27016	7.44938	6.42583e-07	3.05126e-05	6.22164
TRPC4AP	0.831351	5.19767	5.4195	3.70464e-05	0.00058257	2.17558
ZNF513	0.83132	3.65609	3.09766	0.0061793	0.0293607	-2.86237
CSRNP1	0.831297	2.45745	2.95956	0.00835301	0.0366995	-3.15065
AP2A1	0.831292	3.46376	4.82542	0.000133573	0.00153435	0.898359
PCGF3	0.831188	3.00153	3.45888	0.00278178	0.0157865	-2.09175
ITGAL	0.830999	2.56706	2.51669	0.0214847	0.0741241	-4.04106
B4GALT2	0.830505	3.41641	4.87416	0.000120076	0.00142048	1.00426
SIGLEC1	0.829919	3.08511	2.584	0.01866	0.0670236	-3.90969
SAMD10	0.829872	1.39663	3.75393	0.00144084	0.00965625	-1.45027
ITIH3	0.829566	8.66945	3.04855	0.00688033	0.0317445	-2.96534
OVCA2	0.829269	1.74546	2.30426	0.0332646	0.102404	-4.4443
SLC25A10	0.829229	5.47714	4.92758	0.000106871	0.00130183	1.12013
CEP250	0.828788	1.10526	4.00227	0.000827278	0.00622895	-0.905842
GRIA3	0.8286	0.686242	3.46441	0.00274781	0.0156309	-2.07982
TBC1D9B	0.828401	3.53694	5.95625	1.20334e-05	0.000243309	3.298
PAXX	0.827956	4.08237	3.81206	0.00126538	0.00871518	-1.3231
PRKRIP1	0.827753	3.72186	3.45999	0.00277493	0.0157551	-2.08936
EMC10	0.827304	3.34841	2.78487	0.01218	0.0487896	-3.50877
ABLIM3	0.827109	4.76677	2.51565	0.0215315	0.0742426	-4.04308
TMEM88	0.826859	#NAME?	2.45605	0.025028	0.0828622	-4.14995
ARMCX4	0.826532	0.318143	2.91335	0.00923383	0.0396321	-3.24613
AP1B1	0.825949	3.59502	4.51129	0.000266615	0.00260673	0.212379
ORAI3	0.825373	3.65562	2.26691	0.0358744	0.108252	-4.51327
MKNK2	0.824556	4.67007	4.59968	0.00021933	0.00222873	0.40593
PRKAR1B	0.82443	2.68794	3.25955	0.00432732	0.022349	-2.51958
NAT9	0.824281	2.94889	4.1907	0.000543352	0.0045009	-0.491678
MFSD3	0.82418	3.92787	3.82121	0.00123976	0.00857946	-1.30305
RIPOR1	0.824149	2.6654	7.47791	6.09376e-07	2.96399e-05	6.27447
UBAC2	0.823934	4.09023	2.34673	0.0305116	0.0961444	-4.36516
MBD1	0.823605	2.72264	3.15393	0.00546135	0.0268015	-2.74376
TFE3	0.82348	3.6805	3.81299	0.00126274	0.00870808	-1.32105
YEATS2	0.823402	0.706361	2.93983	0.00871875	0.0379419	-3.19149
ABCA10	0.823212	2.46152	2.5635	0.0194809	0.0692196	-3.94988
NPIPB5	0.823171	4.20204	2.58768	0.0185162	0.0667154	-3.90246
CTTN	0.821773	4.09965	3.39476	0.00320764	0.0176636	-2.22997
TBC1D2B	0.821635	3.14181	3.72091	0.00155113	0.0102282	-1.52242
LAG3	0.821517	2.35615	3.69252	0.00165266	0.0107252	-1.5844
TPRA1	0.82141	3.35491	4.18479	0.000550553	0.00454235	-0.504669
MAP2K3	0.82107	4.13293	4.23578	0.000491441	0.00414379	-0.392564
LRRC8A	0.820929	3.78213	3.698	0.00163256	0.0106237	-1.57244
CPSF7	0.820915	5.13766	4.34664	0.000384055	0.00343569	-0.148927
MAPKAPK2	0.820849	4.72828	4.42028	0.000326149	0.00301289	0.0127691
ABCG5	0.820647	6.07287	3.20615	0.00486838	0.0244736	-2.63316
SRF	0.820482	3.31893	5.10976	7.19764e-05	0.000958261	1.51358
MEF2D	0.820419	2.99953	3.70446	0.00160916	0.0105232	-1.55833
FBXW4	0.820347	3.23013	5.35227	4.27533e-05	0.000651893	2.03269
ISYNA1	0.820092	1.83794	4.04991	0.000743813	0.00575354	-0.801188
PCNT	0.81959	2.04587	6.45045	4.41391e-06	0.000117434	4.29961
MVP	0.819547	3.69725	3.37528	0.00334935	0.0182419	-2.27186
ZZEF1	0.819248	2.59067	7.0515	1.36216e-06	5.11002e-05	5.47294
MCM3AP	0.819112	3.88411	5.42944	3.62714e-05	0.000571923	2.19666
LPIN2	0.819106	5.51382	3.5989	0.00203661	0.0125327	-1.78832
MIIP	0.818911	2.69919	4.81458	0.000136778	0.00155613	0.874795
IRF2BP1	0.818621	4.0111	5.39265	3.92258e-05	0.000610413	2.11856
DGCR6	0.818498	2.4804	2.76704	0.0126542	0.0502995	-3.54486
MTERF2	0.818027	4.22957	4.07773	0.000699017	0.00547472	-0.740026
SDC1	0.81799	7.6894	3.10528	0.00607693	0.0290316	-2.84634
ZNF554	0.817601	1.71657	3.97928	0.000870872	0.00649141	-0.956344
MOGS	0.817014	4.75492	4.61673	0.000211238	0.00217062	0.44322
MBOAT7	0.816683	2.76926	5.21609	5.72351e-05	0.000811159	1.74189
FGFRL1	0.81613	4.05303	3.21004	0.00482678	0.0243159	-2.6249
SHARPIN	0.815928	3.74382	6.10918	8.7927e-06	0.000198738	3.61136
SULT1A1	0.815682	5.59935	3.57436	0.00215111	0.0129952	-1.84163
SENP3	0.815518	3.40323	4.25428	0.000471615	0.00401938	-0.351899
IGSF9	0.8155	2.09437	2.75724	0.0129223	0.0510742	-3.56465
PCNX3	0.815439	3.00435	7.02603	1.43033e-06	5.24571e-05	5.42424
PCSK9	0.815077	4.639	2.3345	0.0312817	0.0979478	-4.38802
CBX8	0.814895	1.0938	2.75039	0.0131127	0.0515363	-3.57845
TUBGCP2	0.814633	3.30058	5.64477	2.30108e-05	0.000402317	2.65074
SRC	0.81463	0.999056	2.49575	0.022443	0.0765647	-4.0816
CRELD1	0.814605	3.99756	4.65423	0.000194488	0.00203904	0.52519
SERPINH1	0.814578	3.28717	3.06833	0.00658915	0.0307089	-2.92393
CAPN5	0.814264	4.81327	5.17533	6.2482e-05	0.000867814	1.65449
GOLGA3	0.813724	3.67136	4.51796	0.000262712	0.00257705	0.226994
SRPX2	0.813534	0.340793	3.5766	0.00214039	0.0129502	-1.83676
DVL2	0.813475	2.29459	3.694	0.00164718	0.0106962	-1.58116
FBXO17	0.813419	4.77601	5.67316	2.16799e-05	0.000381855	2.71021
RBM10	0.813221	4.20142	4.99053	9.31929e-05	0.00116768	1.25639
ZNF7	0.811869	0.972287	2.87219	0.0100935	0.0422541	-3.33075
ESPN	0.811669	3.90618	3.08275	0.0063844	0.0300254	-2.89368
FAM110A	0.811268	0.630017	2.97078	0.00815181	0.036042	-3.12739
ZKSCAN7	0.810808	0.642289	2.60663	0.017792	0.0649459	-3.86517
MORC2	0.81062	3.16733	5.17951	6.19218e-05	0.000865086	1.66346
IRGQ	0.810491	2.38575	4.82107	0.000134849	0.00154156	0.888913
SRRT	0.810254	4.77848	4.94667	0.000102519	0.00126174	1.16149
ABTB2	0.809414	2.64639	3.4553	0.00280405	0.0158976	-2.0995
KCTD13	0.809289	1.35132	4.75551	0.000155678	0.00171375	0.746192
GTPBP1	0.809135	1.80014	4.09018	0.000679868	0.00535142	-0.712665
P2RY2	0.808789	1.11893	2.66127	0.0158518	0.0595384	-3.75697
ABCC6	0.808422	5.66267	6.38082	5.07392e-06	0.00012945	4.16045
RAB11B	0.808394	5.90732	6.44248	4.48481e-06	0.000118489	4.2837
TSPYL2	0.808319	2.98416	2.96061	0.00833404	0.0366432	-3.14848
RNF220	0.808072	2.05005	2.94966	0.00853455	0.0373453	-3.17114
EHMT2	0.807534	2.61402	5.33546	4.43158e-05	0.000668305	1.9969
ZYX	0.807299	4.20298	4.80096	0.000140918	0.00159407	0.845162
MAP3K3	0.806649	2.32635	2.2007	0.0409708	0.119329	-4.63398
BRD1	0.805464	3.33841	5.3521	4.27687e-05	0.000651893	2.03233
USP19	0.80546	3.66919	5.10867	7.21456e-05	0.00095944	1.51124
TMEM38A	0.804939	2.62795	4.05025	0.000743235	0.00575281	-0.800423
STK25	0.804825	3.19624	4.69669	0.000177143	0.00190077	0.617914
TMCO6	0.804786	3.31087	3.73454	0.00150461	0.0100047	-1.49264
MYOM1	0.804724	4.51271	2.54921	0.0200731	0.0707527	-3.97779
ZNF574	0.80452	1.20487	4.14997	0.000594982	0.00483179	-0.581217
RTN4R	0.804509	1.09591	2.76592	0.0126844	0.0503353	-3.5471
PARVG	0.804054	1.56783	2.32131	0.032133	0.0999029	-4.41263
RILP	0.80315	4.0934	4.12897	0.000623506	0.00501547	-0.627386
ZC3H4	0.802874	2.91572	4.79309	0.000143367	0.00161105	0.828042
GAS6	0.80281	3.26715	2.97552	0.00806811	0.0357117	-3.11754
TNFSF14	0.802595	4.21849	2.17809	0.0428585	0.123586	-4.67474
FDXR	0.802038	2.57811	3.42521	0.00299794	0.0167651	-2.1644
CYP4V2	0.801934	5.63261	2.45774	0.0242853	0.0811717	-4.15474
WWC1	0.801337	1.87872	3.26019	0.00432123	0.022337	-2.51822
UBE2O	0.800358	2.34714	5.249	5.33294e-05	0.000772269	1.81233
GAS8	0.800293	1.1554	3.0828	0.00638365	0.0300254	-2.89356
PIP5K1C	0.799567	1.75157	3.65452	0.00179896	0.0114068	-1.66726
RIPK4	0.799186	2.64466	3.53567	0.00234478	0.01389	-1.92559
ACAP1	0.799064	1.0677	2.58296	0.018701	0.0671306	-3.91174
CAPN1	0.799045	3.95646	5.0974	7.3924e-05	0.000975453	1.48699
CSNK1D	0.798846	3.38435	6.01216	1.07257e-05	0.000221769	3.4129
STAT5A	0.79872	0.987802	2.33117	0.031495	0.0984861	-4.39426
MFSD12	0.798715	3.21557	5.2392	5.44626e-05	0.000782013	1.79137
VPS18	0.798158	2.8451	5.24803	5.34407e-05	0.00077294	1.81025
FAM110C	0.798062	3.87583	3.4336	0.00294255	0.0165458	-2.1463
KLC1	0.797499	2.1483	6.22918	6.88834e-06	0.000164087	3.85514
PPCDC	0.79749	1.4615	2.98865	0.00784084	0.03494	-3.09027
CD82	0.797158	3.49477	2.81895	0.0113205	0.046193	-3.43954
COL6A2	0.797155	4.48524	3.8724	0.00110575	0.00782518	-1.19088
RELB	0.797012	1.16593	2.12374	0.0477253	0.133369	-4.77169
TNFRSF10B	0.796702	4.76139	3.58	0.00212424	0.0128787	-1.82938
TTYH3	0.796653	2.42913	2.68932	0.0149356	0.0570045	-3.70104
SYPL2	0.796396	2.52895	4.8851	0.000117241	0.00139671	1.02802
SLC25A35	0.796272	0.301565	2.50301	0.0221062	0.0757034	-4.06756
GRWD1	0.795756	2.42744	4.33111	0.000397537	0.00351138	-0.183042
RPTOR	0.795208	1.79023	4.72237	0.000167423	0.00181947	0.673948
PPL	0.794865	3.14169	3.45498	0.00280601	0.0159012	-2.10018
ZNF777	0.794409	2.1311	4.57848	0.000229833	0.00231371	0.359538
HSD17B14	0.793402	5.92836	2.42618	0.0259224	0.0849949	-4.21507
AGAP5	0.793188	2.54591	3.16202	0.00536502	0.0264338	-2.72665
PMF1	0.793004	4.2159	4.30921	0.000417362	0.00365391	-0.231152
OTUD5	0.792536	4.15951	5	9.12947e-05	0.00114979	1.27687
DENND1A	0.792245	2.07176	5.39408	3.91065e-05	0.000609354	2.1216
EPHA2	0.791376	2.92844	3.21151	0.00481123	0.0242787	-2.62179
TRIP10	0.791065	3.2206	3.23648	0.00455345	0.0232743	-2.56871
EPN1	0.790846	3.81538	5.95042	1.21791e-05	0.000244178	3.28598
ASNS	0.790689	0.477766	3.47701	0.00267188	0.0153237	-2.05259
NPIPA8	0.790123	2.02764	3.96691	0.000895275	0.00663173	-0.983511
ELK1	0.789953	3.83094	3.50242	0.00252497	0.0146752	-1.99762
AFMID	0.789729	5.65688	4.95508	0.000100658	0.00124013	1.17971
POLR2A	0.789728	4.02802	6.71075	2.63691e-06	8.12181e-05	4.81392
OTUD3	0.789188	1.88355	4.79954	0.000141356	0.00159751	0.842079
PRKD2	0.78916	2.85736	3.87402	0.00110177	0.00780627	-1.18734
HOMER3	0.78914	1.31817	3.35619	0.00349418	0.0187889	-2.31286
CMTR1	0.788782	3.90079	3.84609	0.00117273	0.00819448	-1.24856
TAT	0.788777	9.25563	2.65636	0.0160176	0.0600358	-3.76674
KATNB1	0.788278	1.30672	3.79305	0.00132027	0.00902629	-1.3647
GSS	0.788227	5.24856	3.41335	0.00307795	0.0171037	-2.18995
RALGAPA2	0.787974	3.24879	2.27768	0.0351031	0.106695	-4.49345
SNAP23	0.787868	3.32062	2.44325	0.0250243	0.0828622	-4.18248
CTPS1	0.787786	4.56403	3.72151	0.00154907	0.0102259	-1.52112
STXBP2	0.787578	3.24839	4.45093	0.000304727	0.00287989	0.0800287
SUGP1	0.786977	2.84056	4.49456	0.00027667	0.00268079	0.175702
TRIM10	0.786787	1.88296	3.60254	0.00202014	0.0124572	-1.7804
ZNF587	0.786452	1.94445	2.15704	0.0446862	0.127038	-4.71245
FARSA	0.786145	4.19373	4.87008	0.000121151	0.00142893	0.995398
MUS81	0.786081	2.14816	4.0248	0.000786701	0.00599557	-0.856363
STX10	0.785898	4.22187	3.52869	0.00238152	0.0140237	-1.94072
CASKIN2	0.785401	2.53129	3.61128	0.00198116	0.0122613	-1.7614
DPP7	0.784889	4.70513	4.56442	0.000237079	0.00237459	0.32876
SHPK	0.784851	3.75796	5.68517	2.11408e-05	0.000375086	2.73535
CD151	0.783863	4.68293	3.07027	0.0065613	0.0306063	-2.91987
MEN1	0.783435	3.63152	5.24315	5.40026e-05	0.000777284	1.79982
HDHD3	0.783264	6.31843	4.2728	0.000452574	0.00389338	-0.311192
FAAH	0.783223	5.01516	5.14079	6.73122e-05	0.000916694	1.58031
SLC35E2B	0.782884	3.3597	3.20464	0.00488453	0.0245444	-2.63635
MPST	0.782747	6.1844	3.47296	0.00269604	0.0154028	-2.06134
TRIOBP	0.78244	2.42643	4.43828	0.000313388	0.00292684	0.0522807
HYAL2	0.782292	2.97392	5.24462	5.3833e-05	0.000775782	1.80296
GALNT2	0.782065	4.86256	3.95691	0.000915494	0.00675205	-1.00546
TRIM11	0.781715	1.06225	4.48614	0.000281871	0.00271636	0.157252
SLC28A1	0.781554	5.23554	3.7116	0.00158372	0.010374	-1.54275
NAA60	0.780923	3.3936	4.82203	0.000134568	0.00153983	0.890984
COL5A2	0.780803	2.96313	2.60679	0.0177863	0.0649451	-3.86487
MSS51	0.780419	1.02386	3.17775	0.00518258	0.0257483	-2.69337
UPF1	0.780033	4.1643	5.39824	3.87617e-05	0.000605569	2.13043
IER2	0.779881	4.7635	2.40987	0.0268082	0.0872736	-4.24609
LONRF2	0.779512	0.446466	3.03826	0.0070368	0.0321524	-2.98686
PTPRM	0.77951	2.40732	3.57191	0.00216292	0.013045	-1.84697
PDE2A	0.779213	1.85232	4.95928	9.97446e-05	0.00123015	1.18878
SMARCC2	0.779134	3.62196	6.23227	6.84539e-06	0.000163752	3.86139
DNAL1	0.777942	0.825578	3.73496	0.0015032	0.0100009	-1.49172
HRAS	0.777486	3.01216	3.87934	0.00108874	0.00774166	-1.17567
BRMS1	0.777467	3.36943	3.90473	0.00102871	0.00740783	-1.11999
PELP1	0.777424	2.19174	3.41992	0.00303336	0.016918	-2.17579
CRELD2	0.776968	4.5737	2.42823	0.0258129	0.0847529	-4.21116
MGLL	0.776968	4.99091	4.83192	0.000131686	0.00151854	0.912501
PIGL	0.77689	1.82726	2.80161	0.0117501	0.0474193	-3.47479
ZNF764	0.776748	2.33793	5.22516	5.61297e-05	0.000799192	1.76132
LRFN3	0.776727	1.40888	4.46129	0.000297813	0.00283937	0.102759
DLG5	0.776451	1.47552	4.70117	0.000175409	0.00188583	0.627682
NAXD	0.776153	5.17418	3.76507	0.00140545	0.00949938	-1.42592
WDR59	0.775714	3.58354	4.24463	0.000481848	0.00409485	-0.373099
XAB2	0.775466	3.63777	4.44213	0.000310731	0.00291117	0.0607114
GDF7	0.775316	2.81046	2.96962	0.00817224	0.0360786	-3.12978
LDB1	0.774986	3.47928	3.68783	0.00167005	0.0108144	-1.59463
ITGB3	0.774925	1.01706	2.13664	0.046526	0.131047	-4.7488
PIN1	0.774876	2.92553	4.65625	0.000193624	0.00203897	0.529609
ZNF662	0.774824	1.86727	3.06785	0.00659601	0.0307288	-2.92493
PUS1	0.77467	2.43885	3.22312	0.00468959	0.0237456	-2.59711
TAB1	0.774653	3.14402	5.12252	7.00196e-05	0.0009417	1.54103
ABCC5	0.774563	1.81949	2.4543	0.0244592	0.0816154	-4.16135
ILKAP	0.774285	3.31125	4.34987	0.00038131	0.00342798	-0.141834
PSKH1	0.774221	3.23298	5.07966	7.68163e-05	0.0010058	1.44877
DEPDC5	0.772987	2.52862	3.7274	0.00152881	0.0101372	-1.50825
PER3	0.772585	2.00357	2.10043	0.0499624	0.137819	-4.81282
MFSD14C	0.77256	2.37666	3.48477	0.00262612	0.0151196	-2.0358
POLA2	0.772505	1.02872	3.42844	0.00297652	0.0166599	-2.15744
ADD1	0.772275	3.71453	3.15965	0.00539306	0.026548	-2.73167
WDR46	0.77226	3.96007	3.44623	0.00286116	0.0161905	-2.11907
PIK3C2B	0.771944	2.28952	3.87321	0.00110377	0.00781576	-1.18911
U2AF1L4	0.771723	2.86495	3.3362	0.0036524	0.0194636	-2.35572
FBXO46	0.771334	2.59093	4.18701	0.000547832	0.00452618	-0.499781
SLC25A42	0.77131	4.99938	3.9365	0.000958209	0.00699764	-1.05027
SIL1	0.771148	4.6833	4.23237	0.000495187	0.00416946	-0.400062
MCRIP1	0.770785	2.95911	3.70016	0.00162468	0.0105956	-1.56771
ZNF23	0.769841	1.69628	3.20313	0.00490087	0.024585	-2.63957
TAF1	0.769543	2.69378	3.06471	0.00664154	0.0308684	-2.93152
C11orf95	0.769346	3.39132	3.79213	0.00132299	0.00903451	-1.36672
ENDOG	0.768932	5.85263	2.64874	0.0162783	0.0607255	-3.78188
PLEKHA6	0.768885	3.9416	3.85	0.00116253	0.00814453	-1.23999
VPS37C	0.76875	1.95242	3.12492	0.00582059	0.0280621	-2.80497
CA5A	0.76837	3.91493	2.63221	0.0168573	0.0623766	-3.81464
[truncated: 1,043 more rows]

## Sheet: Table S9
Table S9. The top DGE expression information across B cell subsets.
[truncated: 18,391 more rows]
[truncated: 8 more columns]

[truncated: 1 more sheets: Table S10]
